# Supplementary material for: {3,3′,5,5′-Tetra­meth­oxy-2,2′-[ethane-1,2-diylbis(nitrilo­methyl­idyne)]diphenolato}nickel(II)
Source: Acta Crystallogr Sect E Struct Rep Online. 2010 May 8;66(Pt 6):m620. doi: 10.1107/S1600536810016041 (PMC2979626; doi:10.1107/S1600536810016041)
Supplement: Supplementary file 2 [file e-66-0m620-Isup2.hkl]

# 
# h,k,l, Fc-squared, Fo-squared, sigma(Fo-squared) and status flag 
# 
data_I
_shelx_title ' ga-22b2 in P2(1)/c' 
_shelx_refln_list_code          4 
_shelx_F_calc_maximum      255.23 
_exptl_crystal_F_000       928.00 
_reflns_d_resolution_high  0.8013 
 
loop_ 
 _symmetry_equiv_pos_as_xyz 
 'x, y, z' 
 '-x, y+1/2, -z+1/2' 
 '-x, -y, -z' 
 'x, -y-1/2, z-1/2' 
 
_cell_length_a     7.4160 
_cell_length_b    15.6945 
_cell_length_c    15.7203 
_cell_angle_alpha  90.000 
_cell_angle_beta   91.915 
_cell_angle_gamma  90.000 
 
_shelx_F_squared_multiplier     1.000 
 
loop_ 
 _refln_index_h 
 _refln_index_k 
 _refln_index_l 
 _refln_F_squared_calc 
 _refln_F_squared_meas 
 _refln_F_squared_sigma 
 _refln_observed_status 
   1   0   0      497.30      574.65      5.88 o 
   3   0   0      240.03      276.07      5.95 o 
   4   0   0     3393.18     3325.37     24.24 o 
   5   0   0      230.24      192.32     10.72 o 
   6   0   0     1585.09     1422.63     20.12 o 
   7   0   0      235.26      224.06      8.69 o 
   8   0   0     1228.43     1435.25     19.43 o 
   1   1   0     1118.45     1203.15      6.48 o 
   3   1   0     1732.71     1798.65     21.77 o 
   4   1   0     1389.51     1520.79     23.19 o 
   5   1   0       18.72        5.58     13.20 o 
   6   1   0        3.37        3.76      3.14 o 
   7   1   0      179.61      159.43      9.57 o 
   8   1   0        4.99        0.84      2.97 o 
   0   2   0      350.48      330.89      4.09 o 
   1   2   0      109.54      131.49      3.65 o 
   2   2   0    31616.35    26116.87    635.94 o 
   3   2   0     1275.18     1407.27     11.45 o 
   4   2   0    13211.12    12930.76    290.44 o 
   5   2   0     1720.67     1814.68     19.79 o 
   6   2   0     2102.48     1835.82     16.39 o 
   7   2   0      301.74      294.27     29.44 o 
   8   2   0      889.67      954.04     16.79 o 
   9   2   0      303.99      353.80      7.80 o 
   1   3   0      983.36     1046.33     24.33 o 
   2   3   0       28.80       31.13      3.62 o 
   3   3   0      829.04      970.93      9.16 o 
   4   3   0     2974.94     2888.93     61.60 o 
   5   3   0     1185.45     1152.80     16.77 o 
   6   3   0        0.56        1.84      2.95 o 
   7   3   0      679.11      608.86     14.72 o 
   8   3   0      159.26      170.51      7.96 o 
   9   3   0      368.77      421.78      8.44 o 
   0   4   0        7.06       11.33      0.71 o 
   1   4   0      121.80      163.41      2.75 o 
   2   4   0      970.23     1000.88      6.52 o 
   3   4   0     1329.31     1461.86     13.67 o 
   4   4   0     1976.47     1910.40     26.30 o 
   5   4   0      112.14      113.51      8.74 o 
   6   4   0     4626.16     4044.25     96.46 o 
   7   4   0      581.47      502.59     13.45 o 
   8   4   0      219.90      234.00     12.63 o 
   9   4   0      107.78      126.99      4.96 o 
   1   5   0     4705.45     4900.63     76.00 o 
   2   5   0      392.23      422.68      4.82 o 
   3   5   0      213.27      214.88      7.05 o 
   4   5   0      466.88      498.02     28.33 o 
   5   5   0      334.71      381.24     10.74 o 
   6   5   0      129.93      113.98     11.71 o 
   7   5   0      211.31      218.16      9.26 o 
   8   5   0      451.21      422.44     16.67 o 
   0   6   0     1487.20     1422.43     17.47 o 
   1   6   0      353.30      384.85      6.72 o 
   2   6   0     1639.27     1680.77     61.77 o 
   3   6   0     1669.54     1735.09     57.77 o 
   4   6   0     2097.66     2064.85    103.16 o 
   5   6   0      142.08      160.87      7.64 o 
   6   6   0       43.45       38.28      4.63 o 
   7   6   0      126.08      122.74      7.04 o 
   8   6   0      932.79      950.93     28.51 o 
   1   7   0     3574.58     3651.36     31.69 o 
   2   7   0       27.56       28.28      2.85 o 
   3   7   0     5229.95     5105.60    146.29 o 
   4   7   0      197.93      176.02     12.94 o 
   5   7   0     1907.89     1819.01     23.75 o 
   6   7   0        0.61       -0.90      4.30 o 
   7   7   0      321.30      328.99      7.02 o 
   8   7   0      212.95      219.88      8.00 o 
   0   8   0     1189.13     1174.76     18.87 o 
   1   8   0       50.75       64.06      4.39 o 
   2   8   0      737.97      767.91     17.20 o 
   3   8   0       40.61       38.98      4.94 o 
   4   8   0      880.64      832.89     23.29 o 
   5   8   0      167.57      157.35     17.22 o 
   6   8   0     1255.12     1154.28     27.53 o 
   7   8   0       74.09       76.02      3.96 o 
   8   8   0      468.18      555.28      6.58 o 
   1   9   0     6876.23     6727.10     99.20 o 
   2   9   0        0.31        3.87      4.11 o 
   3   9   0     2963.93     2848.23     41.09 o 
   4   9   0      319.48      308.20      7.52 o 
   5   9   0     3001.36     2866.45     31.95 o 
   6   9   0     1062.33     1033.48     12.04 o 
   7   9   0      849.79      898.95     10.19 o 
   8   9   0       36.09       30.40      3.30 o 
   0  10   0      103.55       85.52      6.53 o 
   1  10   0      172.24      181.92      6.55 o 
   2  10   0      448.34      419.59      9.92 o 
   3  10   0      164.15      140.65      6.60 o 
   4  10   0     2357.61     2211.91     48.41 o 
   5  10   0      378.35      396.44      6.31 o 
   6  10   0      261.89      274.37      8.78 o 
   7  10   0        4.93        5.03      2.50 o 
   1  11   0     3812.98     3533.66    125.69 o 
   2  11   0     1967.83     1946.03     53.84 o 
   3  11   0     4998.71     4511.31     27.73 o 
   4  11   0      418.81      385.93     11.30 o 
   5  11   0      195.42      187.62      8.18 o 
   6  11   0      516.47      549.93     12.56 o 
   7  11   0       12.16       21.98      3.43 o 
   0  12   0       35.66       39.34      4.87 o 
   1  12   0       61.54       78.45      3.55 o 
   2  12   0        5.73        4.53      2.92 o 
   3  12   0     3405.78     3193.00     48.80 o 
   4  12   0      756.30      681.16     14.95 o 
   5  12   0      880.23      868.75     16.55 o 
   6  12   0      188.83      182.84      7.70 o 
   7  12   0      168.36      185.75      3.97 o 
   1  13   0      803.84      838.06     11.50 o 
   2  13   0      468.65      474.67     11.11 o 
   3  13   0       50.05       53.97      3.44 o 
   4  13   0      104.91      112.46      5.00 o 
   5  13   0     1003.89     1045.36     32.46 o 
   6  13   0       79.43       80.83      3.62 o 
   0  14   0     2053.49     2045.25     24.77 o 
   1  14   0      113.81      105.16      4.98 o 
   2  14   0        5.51        9.36      3.68 o 
   3  14   0      302.40      297.42      9.88 o 
   4  14   0      618.18      668.95     20.78 o 
   5  14   0      157.70      168.34      5.00 o 
   6  14   0      277.93      313.02     10.47 o 
   1  15   0       47.64       56.37      8.20 o 
   2  15   0     1721.95     1855.73     32.29 o 
   3  15   0      191.98      213.59      6.95 o 
   4  15   0      241.09      242.77      6.90 o 
   5  15   0      106.56      121.89      3.88 o 
   0  16   0     2548.96     2381.24     25.68 o 
   1  16   0      417.82      402.06     12.81 o 
   2  16   0      558.31      576.49     17.43 o 
   3  16   0      767.17      819.07     55.01 o 
   4  16   0        7.20        7.78      2.49 o 
   5  16   0        8.30       12.73      2.71 o 
   1  17   0     1281.45     1250.14     30.50 o 
   2  17   0      194.17      180.99      4.88 o 
   3  17   0        8.47       13.55      3.49 o 
   4  17   0       85.16       91.20      4.44 o 
   0  18   0      284.87      276.62      7.77 o 
   1  18   0       12.97       16.25      2.56 o 
   2  18   0      985.85      957.32     12.88 o 
   3  18   0       39.96       45.84      3.58 o 
   1  19   0      138.87      143.43      4.59 o 
  -8   1   1      405.23      465.00     10.36 o 
  -7   1   1      143.02      150.35     24.15 o 
  -6   1   1     3417.04     3214.29    127.48 o 
  -5   1   1      393.36      343.88      9.77 o 
  -4   1   1     7785.23     7904.70     79.98 o 
  -3   1   1     4293.05     4480.95     17.07 o 
  -2   1   1     8682.59     9314.43     71.41 o 
  -1   1   1     8179.04     8269.85     24.95 o 
   1   1   1     3335.75     3489.04     23.37 o 
   2   1   1    65142.12    56380.18    285.62 o 
   3   1   1      622.71      615.15      7.48 o 
   4   1   1    33155.05    32258.16    645.81 o 
   5   1   1      832.64      768.89     10.87 o 
   6   1   1     5476.16     4829.23     26.28 o 
   7   1   1      174.40      154.21     10.95 o 
   8   1   1      488.69      573.86     24.83 o 
  -9   2   1       12.70        8.79      3.73 o 
  -8   2   1       21.23       21.67      4.94 o 
  -7   2   1       12.01       12.63      3.28 o 
  -6   2   1       65.43       59.41      3.77 o 
  -5   2   1      704.84      723.61     16.98 o 
  -4   2   1     1784.48     1687.70     26.67 o 
  -3   2   1     6481.14     6398.78     23.77 o 
  -2   2   1        0.20       14.15      3.87 o 
  -1   2   1     1309.21     1362.22     17.25 o 
   0   2   1     2094.38     2259.62      4.60 o 
   1   2   1       66.26       74.83      2.49 o 
   2   2   1    21222.13    19452.22     68.71 o 
   3   2   1       45.55       27.53      1.85 o 
   4   2   1     3742.74     3882.12     30.21 o 
   5   2   1      672.08      640.88     12.84 o 
   6   2   1     2517.18     2425.10    170.35 o 
   7   2   1       68.58       53.68      3.92 o 
   8   2   1      704.78      675.84     14.15 o 
   9   2   1        6.91        8.13      3.78 o 
  -9   3   1       35.46       44.14      3.75 o 
  -8   3   1     1248.52     1343.48     19.70 o 
  -7   3   1      364.23      364.74     11.67 o 
  -6   3   1      592.27      515.88     12.73 o 
  -5   3   1     3431.62     3384.16    155.55 o 
  -4   3   1     1933.41     1866.28     26.88 o 
  -3   3   1     3992.41     4197.27     33.88 o 
  -2   3   1     4025.77     4054.29     67.23 o 
  -1   3   1       35.80       36.90      2.22 o 
   0   3   1    14380.88    13271.20    446.87 o 
   1   3   1      745.17      823.07     20.67 o 
   2   3   1       14.92       40.74      2.10 o 
   3   3   1     1810.25     1987.55     16.34 o 
   4   3   1       19.07       12.41      4.85 o 
   5   3   1      538.48      485.99     40.97 o 
   6   3   1     2030.07     1797.80     23.07 o 
   7   3   1       83.57       68.66      6.64 o 
   8   3   1     1653.70     1577.41     21.41 o 
   9   3   1       63.77       63.89      4.00 o 
  -9   4   1        0.19        1.31      3.23 o 
  -8   4   1       41.83       38.35      4.88 o 
  -7   4   1      965.47      902.74     17.42 o 
  -6   4   1      522.15      462.91     12.34 o 
  -5   4   1     1522.57     1512.88     25.87 o 
  -4   4   1      134.90      119.29      4.54 o 
  -3   4   1      183.00      166.65      4.34 o 
  -2   4   1      462.08      434.42      5.86 o 
  -1   4   1     1242.45     1353.30      5.95 o 
   0   4   1     2252.65     2367.55     20.38 o 
   1   4   1     3280.23     3331.38     19.70 o 
   2   4   1      217.49      230.14      5.06 o 
   3   4   1     2641.50     2785.59     17.37 o 
   4   4   1     1532.09     1539.75     37.27 o 
   5   4   1       49.77       71.98      5.23 o 
   6   4   1        2.02        3.68      3.88 o 
   7   4   1       32.31       22.72      4.85 o 
   8   4   1       17.87       19.43      4.36 o 
  -8   5   1       36.99       45.82      4.83 o 
  -7   5   1     1234.70     1141.05     19.33 o 
  -6   5   1      840.11      697.28     14.98 o 
  -5   5   1      392.66      331.58      9.76 o 
  -4   5   1     1268.11     1378.51     64.60 o 
  -3   5   1      328.85      298.18      7.46 o 
  -2   5   1     5657.42     5512.98     83.51 o 
  -1   5   1     1492.88     1519.64     17.56 o 
   0   5   1     2315.97     2288.81      7.90 o 
   1   5   1     1456.82     1473.90     11.60 o 
   2   5   1     1401.12     1382.14     63.17 o 
   3   5   1       41.06       48.51      2.46 o 
   4   5   1      499.55      456.67     39.32 o 
   5   5   1       39.89       28.74      3.71 o 
   6   5   1        9.49        5.46      4.28 o 
   7   5   1      570.40      462.15     12.61 o 
   8   5   1      195.44      220.40      5.26 o 
  -8   6   1        1.46        3.03      2.60 o 
  -7   6   1      167.65      172.90      7.69 o 
  -6   6   1       17.64       13.55      4.25 o 
  -5   6   1      849.79      733.09     14.14 o 
  -4   6   1        0.85        0.57      4.63 o 
  -3   6   1      679.93      695.39     18.59 o 
  -2   6   1      219.95      229.04      6.08 o 
  -1   6   1     3143.66     3269.57     28.24 o 
   0   6   1        1.60       10.40      0.96 o 
   1   6   1     1838.69     1772.98     18.76 o 
   2   6   1        0.89        4.07      2.32 o 
   3   6   1     3023.88     2900.69    112.35 o 
   4   6   1      296.28      350.33     16.63 o 
   5   6   1     2496.26     2394.02     18.03 o 
   6   6   1        3.92       -1.40      5.55 o 
   7   6   1      127.81      129.75      7.32 o 
   8   6   1       35.58       45.40      3.09 o 
  -8   7   1      280.76      301.83      6.47 o 
  -7   7   1      142.70      139.18      5.32 o 
  -6   7   1      485.98      441.99     16.71 o 
  -5   7   1      862.48      745.08     14.26 o 
  -4   7   1     1321.61     1308.37     28.21 o 
  -3   7   1      573.47      607.93     11.86 o 
  -2   7   1     2158.58     2170.80     27.45 o 
  -1   7   1     1923.49     2202.82     25.37 o 
   0   7   1     5462.53     5334.18     47.22 o 
   1   7   1     1537.46     1628.58     11.88 o 
   2   7   1     2129.91     1989.79     21.66 o 
   3   7   1      462.57      455.82     16.79 o 
   4   7   1      360.30      342.94     13.82 o 
   5   7   1       25.41       47.66      5.24 o 
   6   7   1      160.83      132.24      7.32 o 
   7   7   1      168.57      158.11      5.18 o 
   8   7   1      126.08      104.13      3.63 o 
  -8   8   1       24.84       35.98      3.93 o 
  -7   8   1      433.48      460.64      7.76 o 
  -6   8   1      123.74      121.87      9.24 o 
  -5   8   1     2151.75     1975.55     35.09 o 
  -4   8   1     1386.19     1350.52     17.29 o 
  -3   8   1     1915.24     1891.13     21.94 o 
  -2   8   1      534.34      562.07     15.44 o 
  -1   8   1     5028.11     4944.27     41.10 o 
   0   8   1      805.61      831.57     11.35 o 
   1   8   1     3790.77     3606.31     31.93 o 
   2   8   1      994.02     1012.59     13.24 o 
   3   8   1     4125.46     3959.82     46.83 o 
   4   8   1     1131.16     1107.52     18.32 o 
   5   8   1     1317.79     1321.54     21.41 o 
   6   8   1      805.80      722.28     27.72 o 
   7   8   1     3747.16     3606.22     32.06 o 
   8   8   1        2.24        2.10      2.20 o 
  -8   9   1       18.03       11.84      2.14 o 
  -7   9   1      595.28      620.23     10.85 o 
  -6   9   1       15.28       15.77      3.05 o 
  -5   9   1        6.62        6.88      3.21 o 
  -4   9   1      210.35      223.02      7.82 o 
  -3   9   1       19.90       38.77     10.22 o 
  -2   9   1     3199.73     3272.15     38.44 o 
  -1   9   1       36.95       32.67      3.26 o 
   0   9   1     1856.95     1801.78     47.63 o 
   1   9   1      762.67      841.40     22.10 o 
   2   9   1       30.80       49.32     11.14 o 
   3   9   1        9.84       15.70      4.82 o 
   4   9   1        9.49        9.18      3.01 o 
   5   9   1      577.04      517.58      7.30 o 
   6   9   1      366.62      350.47      7.33 o 
   7   9   1      868.47      899.45     10.21 o 
   8   9   1      822.43      954.83      7.59 o 
  -7  10   1      303.59      339.56      5.96 o 
  -6  10   1       76.52       83.28      4.03 o 
  -5  10   1        1.64       -0.90      5.04 o 
  -4  10   1      121.20      111.50      6.54 o 
  -3  10   1     3341.91     3088.76     27.56 o 
  -2  10   1     1091.52      990.42     19.98 o 
  -1  10   1     1742.80     1708.06     56.42 o 
   0  10   1     3955.20     3868.34     79.41 o 
   1  10   1     2976.53     2900.73     40.11 o 
   2  10   1     1652.40     1652.65     26.84 o 
   3  10   1     2692.53     2415.84    117.05 o 
   4  10   1      183.13      154.71     10.23 o 
   5  10   1     8127.57     7572.55     32.20 o 
   6  10   1       76.89       68.34      3.67 o 
   7  10   1      639.83      710.06      8.41 o 
  -7  11   1       23.44       23.01      2.57 o 
  -6  11   1       14.99       10.59      4.59 o 
  -5  11   1       65.63       59.91      5.92 o 
  -4  11   1      230.52      197.72      8.63 o 
  -3  11   1        1.78        2.09      4.54 o 
  -2  11   1        1.70        6.07      3.59 o 
  -1  11   1      197.92      224.13      7.55 o 
   0  11   1      220.52      205.80      7.06 o 
   1  11   1      668.48      616.46     17.10 o 
   2  11   1       53.40       63.74      7.89 o 
   3  11   1     4335.34     4059.98     34.23 o 
   4  11   1       17.68       13.85      3.83 o 
   5  11   1        9.76       17.36      5.83 o 
   6  11   1        0.11        2.49      3.87 o 
   7  11   1      412.44      458.21      9.52 o 
  -7  12   1        2.31        3.15      2.15 o 
  -6  12   1      338.40      351.78      8.52 o 
  -5  12   1       53.77       89.98      6.75 o 
  -4  12   1        6.16        6.67      4.66 o 
  -3  12   1       54.55       61.09      4.50 o 
  -2  12   1        2.18        6.09      2.90 o 
  -1  12   1     2143.23     2334.98     26.93 o 
   0  12   1     2430.11     2681.34     89.57 o 
   1  12   1     5904.72     6082.32     31.18 o 
   2  12   1     3006.90     2977.50     21.43 o 
   3  12   1      546.88      529.25      9.82 o 
   4  12   1        4.89        2.65      4.54 o 
   5  12   1      458.80      494.65     12.57 o 
   6  12   1      157.35      159.39      6.97 o 
   7  12   1      201.30      240.62      4.44 o 
  -6  13   1       30.18       33.63      2.87 o 
  -5  13   1       85.88       84.51      5.33 o 
  -4  13   1        8.67       19.50      7.21 o 
  -3  13   1      533.40      555.81     22.74 o 
  -2  13   1     2880.94     3023.59     36.41 o 
  -1  13   1     4846.28     5074.94     42.62 o 
   0  13   1     3468.41     3429.48     24.50 o 
   1  13   1      304.15      296.11      7.11 o 
   2  13   1       10.24       17.60      3.05 o 
   3  13   1     1401.68     1423.96     23.15 o 
   4  13   1      462.26      465.49     12.25 o 
   5  13   1      110.32      120.88      4.83 o 
   6  13   1        1.87        1.31      2.36 o 
  -6  14   1       49.99       54.55      2.69 o 
  -5  14   1        5.06        8.12      2.58 o 
  -4  14   1      652.81      697.66     17.88 o 
  -3  14   1      489.51      501.86     20.53 o 
  -2  14   1     1303.11     1405.62     41.28 o 
  -1  14   1      976.25      921.41     56.93 o 
   0  14   1       30.93       37.59      5.34 o 
   1  14   1     2137.17     2099.55     38.90 o 
   2  14   1      167.74      159.42      8.52 o 
   3  14   1      160.69      165.56      6.07 o 
   4  14   1       14.54       13.50      3.81 o 
   5  14   1       23.80       35.07      3.24 o 
   6  14   1       51.02       57.92      2.71 o 
  -5  15   1        1.88        1.80      2.35 o 
  -4  15   1      690.24      755.99     16.32 o 
  -3  15   1     1289.47     1319.69     27.67 o 
  -2  15   1      112.96      123.23      4.69 o 
  -1  15   1      176.00      165.81      7.89 o 
   0  15   1       30.40       25.25      3.34 o 
   1  15   1       64.03       68.28      5.77 o 
   2  15   1       10.06       11.20      3.36 o 
   3  15   1      612.66      645.80     12.72 o 
   4  15   1       43.69       51.53      5.23 o 
   5  15   1      493.78      556.60     14.42 o 
  -5  16   1     1235.12     1351.59     13.53 o 
  -4  16   1       27.94       26.66      4.01 o 
  -3  16   1     1212.98     1196.83     17.38 o 
  -2  16   1       24.25       26.79      3.50 o 
  -1  16   1        0.90        3.56      3.06 o 
   0  16   1       18.68       19.29      3.16 o 
   1  16   1     1896.21     1800.36     15.86 o 
   2  16   1       34.03       31.62      3.59 o 
   3  16   1      121.95      143.66      6.31 o 
   4  16   1      422.06      472.14     10.22 o 
   5  16   1       87.53      106.45      4.48 o 
  -4  17   1       98.07      101.31      4.63 o 
  -3  17   1      611.55      628.98     11.53 o 
  -2  17   1      659.87      650.79     12.48 o 
  -1  17   1       87.57       85.01      3.93 o 
   0  17   1      845.00      836.78     28.29 o 
   1  17   1      209.04      201.61      5.29 o 
   2  17   1      943.62      943.50     18.57 o 
   3  17   1      128.06      136.34      5.77 o 
   4  17   1      756.28      817.29     10.88 o 
  -3  18   1      105.38      113.96      4.68 o 
  -2  18   1       23.79       25.87      3.55 o 
  -1  18   1      279.51      280.18     18.30 o 
   0  18   1       32.19       28.44      2.66 o 
   1  18   1      125.06      114.99      3.78 o 
   2  18   1        5.80        4.85      2.44 o 
   3  18   1      839.96      870.23     10.62 o 
  -2  19   1      380.26      409.49      6.87 o 
  -1  19   1      354.52      369.81      7.28 o 
   0  19   1      379.56      383.93      7.46 o 
  -8   0   2       43.38       58.56      5.24 o 
  -7   0   2        2.09       -0.30      4.46 o 
  -6   0   2        3.10        2.13      4.68 o 
  -5   0   2     2124.30     2078.20     32.70 o 
  -4   0   2     2734.40     3000.52     93.70 o 
  -3   0   2     1863.00     1640.11     12.95 o 
  -2   0   2    32856.74    28474.78    275.67 o 
  -1   0   2       42.65       76.36      9.38 o 
   0   0   2    13445.34    12040.26    149.04 o 
   3   0   2    14906.79    14630.50     62.77 o 
   4   0   2      719.53     1849.83   1161.08 o 
   5   0   2     2228.07     2390.10     80.00 o 
   6   0   2     2218.01     1978.47     24.53 o 
   7   0   2      333.25      298.20     10.15 o 
   8   0   2     1128.23     1223.48     17.59 o 
  -8   1   2      131.05      140.76      4.87 o 
  -7   1   2      204.54      195.23      6.06 o 
  -6   1   2       22.40       17.36      3.30 o 
  -5   1   2      839.22      770.55     14.00 o 
  -4   1   2     1227.87     1381.82     15.68 o 
  -3   1   2      461.86      490.46      8.22 o 
  -2   1   2     3049.83     3164.72     13.81 o 
  -1   1   2     4458.62     4451.68     14.27 o 
   0   1   2      201.11      208.45      3.11 o 
   1   1   2     6367.30     6287.71     43.81 o 
   2   1   2     8230.63     8246.53     47.70 o 
   3   1   2       31.21       29.44      2.68 o 
   4   1   2     3080.08     3307.47     25.22 o 
   5   1   2      581.85      656.65     16.03 o 
   6   1   2       15.72       16.21      2.88 o 
   7   1   2       11.73       11.07      3.20 o 
   8   1   2        1.57        0.13      3.04 o 
  -9   2   2      483.04      573.14      9.48 o 
  -8   2   2      198.64      221.74      8.59 o 
  -7   2   2     1985.19     2060.99    168.15 o 
  -6   2   2     1003.22      994.35     52.46 o 
  -5   2   2       10.93       11.45      5.85 o 
  -4   2   2      142.40      132.17      5.55 o 
  -3   2   2      783.76      726.61      7.94 o 
  -2   2   2     2018.37     1982.96      7.47 o 
  -1   2   2     9558.80     8633.34     33.20 o 
   0   2   2     5523.75     5454.68     54.11 o 
   1   2   2      863.46      903.04      4.63 o 
   2   2   2     3151.00     3278.21     29.27 o 
   3   2   2      127.43      184.58      4.81 o 
   4   2   2     3553.12     3429.27     25.38 o 
   5   2   2       54.94       51.05      5.53 o 
   6   2   2     3740.83     3311.04     24.37 o 
   7   2   2      612.56      579.06     42.13 o 
   8   2   2     1104.24     1075.36     17.67 o 
  -9   3   2       55.32       75.53      4.32 o 
  -8   3   2       92.30      102.04      6.18 o 
  -7   3   2      109.33      130.74      7.60 o 
  -6   3   2      843.91      803.25     15.98 o 
  -5   3   2      392.61      410.26     15.45 o 
  -4   3   2      349.76      322.55      8.08 o 
  -3   3   2     1927.74     2014.87     13.81 o 
  -2   3   2       79.57       78.43      2.76 o 
  -1   3   2      767.47      804.75     23.99 o 
   0   3   2    10060.92    10067.33     51.79 o 
   1   3   2     1440.61     1513.43     10.15 o 
   2   3   2     1458.56     1454.08     10.28 o 
   3   3   2      112.10      129.32      4.01 o 
   4   3   2     3022.34     3060.24     25.10 o 
   5   3   2      775.38      758.20     14.26 o 
   6   3   2       11.67       16.25      4.13 o 
   7   3   2      869.84      740.54     16.09 o 
   8   3   2      291.82      275.60      9.61 o 
  -9   4   2       93.92      143.04      5.07 o 
  -8   4   2      385.98      403.63     11.10 o 
  -7   4   2        0.77        6.86      4.09 o 
  -6   4   2      402.53      373.79     11.12 o 
  -5   4   2     1466.37     1370.37     18.53 o 
  -4   4   2     5139.59     4868.80     46.57 o 
  -3   4   2     2588.70     2680.03     29.79 o 
  -2   4   2      124.74      130.80      4.43 o 
  -1   4   2     2142.54     2228.18     50.91 o 
   0   4   2      821.31      947.40      5.07 o 
   1   4   2     1427.28     1423.32      7.29 o 
   2   4   2      702.78      731.81     55.41 o 
   3   4   2     1344.07     1481.61     13.46 o 
   4   4   2      277.60      228.68      8.96 o 
   5   4   2      637.17      591.29      9.51 o 
   6   4   2      631.71      565.08     13.31 o 
   7   4   2      131.11      108.21      7.22 o 
   8   4   2        1.85        5.68      3.71 o 
  -8   5   2        6.72        9.63      3.75 o 
  -7   5   2        3.89        1.24      3.21 o 
  -6   5   2       53.97       49.21      5.51 o 
  -5   5   2      865.69      807.95     14.56 o 
  -4   5   2      892.89      959.00     22.13 o 
  -3   5   2     1518.95     1552.04     17.23 o 
  -2   5   2     6050.53     6276.86     18.86 o 
  -1   5   2     2955.68     3373.88     49.67 o 
   0   5   2     2063.94     2242.03     13.30 o 
   1   5   2     1636.29     1718.22     10.30 o 
   2   5   2      345.51      447.58     18.66 o 
   3   5   2      445.05      463.50      7.93 o 
   4   5   2      670.36      602.30     25.79 o 
   5   5   2     1188.57     1140.51     13.14 o 
   6   5   2       34.19       33.13      4.53 o 
   7   5   2      280.99      255.87      9.87 o 
   8   5   2      185.11      159.29      7.09 o 
  -8   6   2        1.03        9.17      3.56 o 
  -7   6   2      672.00      654.62     21.04 o 
  -6   6   2        9.62        9.33      4.30 o 
  -5   6   2     2250.22     1981.87     22.97 o 
  -4   6   2      504.80      626.64     18.85 o 
  -3   6   2     1871.36     1942.27     30.11 o 
  -2   6   2     1026.94     1026.13     38.33 o 
  -1   6   2     4225.61     4574.09     35.03 o 
   0   6   2     1481.51     1734.45     42.01 o 
   1   6   2      834.56      899.12     10.30 o 
   2   6   2      208.84      207.09      9.89 o 
   3   6   2     1857.87     1785.09     86.90 o 
   4   6   2        0.65       12.96      6.63 o 
   5   6   2      506.08      473.69      8.71 o 
   6   6   2      617.54      560.21     12.93 o 
   7   6   2       15.96       23.05      4.60 o 
   8   6   2       91.20       77.82      3.45 o 
  -8   7   2      122.86      152.83      6.71 o 
  -7   7   2      353.49      372.55      7.09 o 
  -6   7   2      564.10      534.28     18.39 o 
  -5   7   2      364.78      356.56      9.81 o 
  -4   7   2       94.39       87.31     10.91 o 
  -3   7   2     3288.49     3363.28     28.34 o 
  -2   7   2      191.14      131.84      6.15 o 
  -1   7   2     4829.24     5196.96     40.51 o 
   0   7   2     5000.67     4929.02     37.05 o 
   1   7   2     4511.70     4540.83     29.72 o 
   2   7   2     4081.63     4071.56     20.13 o 
   3   7   2     2446.75     2347.98     36.93 o 
   4   7   2       19.47       29.27      6.88 o 
   5   7   2     1884.60     1772.18     25.53 o 
   6   7   2      260.81      250.50      8.63 o 
   7   7   2      440.66      402.46     11.27 o 
   8   7   2      706.33      753.24      8.34 o 
  -8   8   2       94.06      100.64      5.08 o 
  -7   8   2      779.92      818.02     30.59 o 
  -6   8   2       20.66       15.70      3.25 o 
  -5   8   2      808.20      793.25     10.35 o 
  -4   8   2       16.52       24.11      4.60 o 
  -3   8   2     4434.86     4733.46    165.80 o 
  -2   8   2      717.36      722.60     15.68 o 
  -1   8   2        0.68       11.69      3.65 o 
   0   8   2       29.16       59.96      7.84 o 
   1   8   2      575.26      558.00      9.69 o 
   2   8   2     2737.59     2677.94     23.76 o 
   3   8   2     1023.26      969.49     15.29 o 
   4   8   2      984.89      973.83     13.16 o 
   5   8   2      312.58      276.31     10.42 o 
   6   8   2       76.59       67.35      5.90 o 
   7   8   2        0.25        2.53      3.74 o 
   8   8   2       26.85       29.38      2.32 o 
  -8   9   2      430.40      503.07      5.73 o 
  -7   9   2      177.05      185.01      4.85 o 
  -6   9   2     1047.03     1070.61     12.10 o 
  -5   9   2      754.90      719.63     18.82 o 
  -4   9   2     2822.47     2647.44     25.71 o 
  -3   9   2      615.52      614.11     13.49 o 
  -2   9   2     2051.01     1862.07     44.13 o 
  -1   9   2      630.62      563.07     15.81 o 
   0   9   2      998.10      935.59     12.99 o 
   1   9   2     5492.55     5366.37     60.43 o 
   2   9   2     1443.60     1489.02     16.89 o 
   3   9   2     2822.42     2903.33     78.93 o 
   4   9   2     1846.74     1746.05     40.90 o 
   5   9   2      484.80      439.86      8.62 o 
   6   9   2      819.34      755.38     12.19 o 
   7   9   2     2415.48     2459.59     17.76 o 
   8   9   2       55.27       59.57      3.37 o 
  -7  10   2        2.43        6.30      2.70 o 
  -6  10   2       55.30       62.00      3.64 o 
  -5  10   2      113.07      112.68      4.72 o 
  -4  10   2      104.75      129.87      6.96 o 
  -3  10   2       16.52       24.16      4.45 o 
  -2  10   2        5.71        3.84      5.94 o 
  -1  10   2      127.89      113.13     12.62 o 
   0  10   2       71.83       52.12      4.15 o 
   1  10   2      153.55      155.89      6.06 o 
   2  10   2      371.80      349.16     12.56 o 
   3  10   2       11.52       11.17      3.65 o 
   4  10   2       16.50       14.81      3.79 o 
   5  10   2     1419.60     1306.67     11.31 o 
   6  10   2       42.10       43.23      3.57 o 
   7  10   2      947.81      988.56      9.69 o 
  -7  11   2       61.41       69.73      3.00 o 
  -6  11   2      246.91      259.31      8.70 o 
  -5  11   2      367.50      339.00     10.70 o 
  -4  11   2      866.70      791.25     15.68 o 
  -3  11   2      108.24       97.40      6.43 o 
  -2  11   2     2436.14     2447.97     91.88 o 
  -1  11   2     2576.89     2714.92     26.31 o 
   0  11   2      549.29      481.40     10.76 o 
   1  11   2      649.13      637.10     10.84 o 
   2  11   2     1790.38     1753.25     15.97 o 
   3  11   2     2704.58     2547.57     20.38 o 
   4  11   2     3100.71     2998.00     96.61 o 
   5  11   2     1709.72     1675.94     16.13 o 
   6  11   2     1293.63     1342.21     27.83 o 
   7  11   2      103.64      116.25      5.53 o 
  -7  12   2       13.98       15.09      2.91 o 
  -6  12   2       55.93       55.87      3.51 o 
  -5  12   2       95.52      105.50      4.93 o 
  -4  12   2      505.43      495.39     12.82 o 
  -3  12   2      269.07      237.95      6.42 o 
  -2  12   2      248.10      243.24     10.58 o 
  -1  12   2      348.23      350.80      5.82 o 
   0  12   2      445.89      469.58     12.04 o 
   1  12   2      653.99      655.24     15.56 o 
   2  12   2     1616.67     1653.02     16.22 o 
   3  12   2      331.87      331.74      9.04 o 
   4  12   2      200.68      199.13     13.55 o 
   5  12   2      101.42      104.87      4.66 o 
   6  12   2        1.34        3.19      3.57 o 
   7  12   2        1.76        2.37      2.04 o 
  -6  13   2      407.23      469.13      7.00 o 
  -5  13   2       51.35       60.03      3.89 o 
  -4  13   2      889.38      857.42     11.64 o 
  -3  13   2       94.41       83.67      8.55 o 
  -2  13   2      359.39      360.22     10.88 o 
  -1  13   2     1875.90     1979.44     45.65 o 
   0  13   2      878.74      905.99     50.90 o 
   1  13   2      300.39      301.68      7.28 o 
   2  13   2      147.16      127.53      5.56 o 
   3  13   2      843.64      824.35     27.64 o 
   4  13   2      208.09      209.74     10.11 o 
   5  13   2      387.61      417.94      7.72 o 
   6  13   2       50.59       61.46      4.44 o 
  -6  14   2      105.25      114.22      3.29 o 
  -5  14   2        0.26        2.49      2.58 o 
  -4  14   2       93.88      102.52      6.09 o 
  -3  14   2      123.37      137.32      5.20 o 
  -2  14   2      163.80      184.97      8.99 o 
  -1  14   2       42.62       46.28      3.86 o 
   0  14   2      535.68      544.42     24.36 o 
   1  14   2     4356.55     4305.56    135.93 o 
   2  14   2      675.20      681.06     14.93 o 
   3  14   2      306.70      302.32      7.70 o 
   4  14   2      821.62      914.43     65.87 o 
   5  14   2        7.00        8.64      2.74 o 
   6  14   2      148.85      174.70      6.57 o 
  -5  15   2       94.59      105.11      4.07 o 
  -4  15   2      427.22      482.45      9.17 o 
  -3  15   2        2.61        3.62      2.95 o 
  -2  15   2      810.99      779.02     15.38 o 
  -1  15   2     1585.00     1576.09    108.79 o 
   0  15   2      791.77      797.28     51.67 o 
   1  15   2      654.77      606.78      9.76 o 
   2  15   2     1268.24     1259.25     14.07 o 
   3  15   2       18.02       19.12      3.27 o 
   4  15   2      649.26      741.62     42.83 o 
   5  15   2       36.70       34.23      2.69 o 
  -5  16   2      945.07     1100.32     11.82 o 
  -4  16   2      470.58      496.99     10.25 o 
  -3  16   2      160.59      157.22      7.12 o 
  -2  16   2      504.13      463.73     11.67 o 
  -1  16   2        2.08       -0.03      3.12 o 
   0  16   2      972.90      946.87     62.34 o 
   1  16   2       74.47       71.97      4.05 o 
   2  16   2      994.77     1013.73     11.84 o 
   3  16   2      166.48      160.70      5.11 o 
   4  16   2      165.24      175.29      6.50 o 
   5  16   2       46.23       39.54      3.00 o 
  -4  17   2      563.59      588.58      9.43 o 
  -3  17   2      546.41      558.07     10.74 o 
  -2  17   2      292.98      274.39      8.53 o 
  -1  17   2     1125.56     1088.44     16.41 o 
   0  17   2      362.68      356.42     14.87 o 
   1  17   2      357.87      369.10      9.85 o 
   2  17   2      254.95      255.12     15.58 o 
   3  17   2      976.86     1028.03     13.61 o 
   4  17   2        0.39        2.49      2.77 o 
  -3  18   2      107.19      100.37      4.39 o 
  -2  18   2      129.76      122.31      5.38 o 
  -1  18   2      180.52      169.80      6.51 o 
   0  18   2      677.79      708.11     49.56 o 
   1  18   2      445.10      469.39      6.58 o 
   2  18   2      377.58      384.67      5.67 o 
   3  18   2      143.12      152.20      4.41 o 
  -2  19   2      364.22      393.97      6.80 o 
  -1  19   2       29.03       23.42      3.03 o 
   0  19   2      169.88      155.96      5.15 o 
   1  19   2      130.47      138.65      4.46 o 
  -8   1   3       20.00       17.38      3.04 o 
  -7   1   3      907.61      908.81     34.67 o 
  -6   1   3       12.70       12.72      3.24 o 
  -5   1   3     1029.54      934.15     15.10 o 
  -4   1   3       19.76       20.65      3.34 o 
  -3   1   3      400.52      367.44     12.77 o 
  -2   1   3     1305.02     1434.98     24.40 o 
  -1   1   3      398.21      389.37      6.85 o 
   0   1   3     3426.06     3528.12     59.23 o 
   1   1   3      898.77      898.97      5.62 o 
   2   1   3     2484.49     2799.83     44.04 o 
   3   1   3     4265.61     4137.90     26.03 o 
   4   1   3     2986.16     3035.85     19.53 o 
   5   1   3     1625.95     1613.22     19.85 o 
   6   1   3      128.60      123.23      4.96 o 
   7   1   3      861.58      781.23     21.88 o 
   8   1   3       61.45       67.35      3.93 o 
  -8   2   3        1.33        0.25      3.90 o 
  -7   2   3      312.26      333.60     32.30 o 
  -6   2   3      690.55      701.40     60.68 o 
  -5   2   3      419.97      458.57     16.06 o 
  -4   2   3     1558.58     1577.81     28.19 o 
  -3   2   3       22.64       22.21      3.17 o 
  -2   2   3     1471.89     1553.34     22.52 o 
  -1   2   3      183.70      150.03      4.93 o 
   0   2   3     1251.07     1268.64      8.40 o 
   1   2   3      165.62      172.49      3.41 o 
   2   2   3      561.22      549.46      6.97 o 
   3   2   3      128.90      147.85      4.82 o 
   4   2   3      969.46      966.33     14.47 o 
   5   2   3       59.46       50.54      6.73 o 
   6   2   3     2394.43     2172.55     28.22 o 
   7   2   3        1.54        0.06      3.09 o 
   8   2   3       38.74       32.36      4.58 o 
  -8   3   3        2.85        4.25      3.71 o 
  -7   3   3      118.09      111.82      7.17 o 
  -6   3   3      188.46      190.24      8.43 o 
  -5   3   3     2169.16     2257.70     35.56 o 
  -4   3   3      286.55      268.48     11.32 o 
  -3   3   3     1662.58     1587.87     16.44 o 
  -2   3   3     4083.05     4063.42     93.23 o 
  -1   3   3      235.03      282.24      2.89 o 
   0   3   3     1415.05     1437.53      9.54 o 
   1   3   3      752.82      734.44     13.81 o 
   2   3   3        4.27        4.42      2.15 o 
   3   3   3      686.21      577.41     16.16 o 
   4   3   3     2737.18     2705.05     53.52 o 
   5   3   3      767.96      728.30     10.67 o 
   6   3   3        1.64        5.16      2.86 o 
   7   3   3        8.73        7.95      4.21 o 
   8   3   3      333.90      292.03      9.67 o 
  -8   4   3        9.13        5.65      3.85 o 
  -7   4   3       30.51       36.06      5.23 o 
  -6   4   3       25.82       25.74      4.26 o 
  -5   4   3       57.67       38.77      4.10 o 
  -4   4   3      538.19      515.33     15.39 o 
  -3   4   3     2888.01     3070.40     30.02 o 
  -2   4   3     2810.06     2732.69     17.28 o 
  -1   4   3      247.81      247.44      3.31 o 
   0   4   3     2904.63     3002.03     30.74 o 
   1   4   3     2082.35     2066.51      8.46 o 
   2   4   3      691.89      794.60     10.37 o 
   3   4   3     1672.74     1849.13     59.98 o 
   4   4   3     1326.62     1280.47     42.29 o 
   5   4   3      107.93      116.85      3.67 o 
   6   4   3      841.41      722.15     15.54 o 
   7   4   3        8.68       12.10      2.91 o 
   8   4   3       67.46       49.24      5.07 o 
  -8   5   3       11.45        8.28      3.64 o 
  -7   5   3      155.67      167.27      8.15 o 
  -6   5   3       43.97       40.92      4.86 o 
  -5   5   3        2.43        8.25      3.87 o 
  -4   5   3      262.75      322.28      9.21 o 
  -3   5   3      781.71      744.99     21.89 o 
  -2   5   3      110.50      119.21      3.06 o 
  -1   5   3     3452.11     3413.15     62.20 o 
   0   5   3     1033.66     1035.26      8.58 o 
   1   5   3     3909.17     3848.63     38.57 o 
   2   5   3      856.32      970.51     38.20 o 
   3   5   3     2080.52     2387.26     15.24 o 
   4   5   3       10.43        8.88      4.48 o 
   5   5   3      345.07      343.91      5.90 o 
   6   5   3        1.70        3.52      4.57 o 
   7   5   3      216.60      202.13      6.14 o 
   8   5   3      362.94      332.48      9.70 o 
  -8   6   3      277.79      307.68      9.02 o 
  -7   6   3       64.15       70.66      6.01 o 
  -6   6   3       97.29       99.19      4.09 o 
  -5   6   3        5.74        7.98      3.28 o 
  -4   6   3      252.54      198.83      7.97 o 
  -3   6   3     1096.19     1237.35     17.03 o 
  -2   6   3      612.85      931.95     41.95 o 
  -1   6   3     1770.23     2000.82      9.15 o 
   0   6   3     3643.32     3845.97     34.51 o 
   1   6   3    13313.99    13799.39     32.22 o 
   2   6   3     5155.86     5407.78     91.29 o 
   3   6   3     2810.82     3184.46     22.99 o 
   4   6   3      695.88      604.15     17.54 o 
   5   6   3      203.84      181.56      5.86 o 
   6   6   3      640.11      548.92      9.90 o 
   7   6   3      818.07      723.59     15.18 o 
   8   6   3       15.21       15.16      2.46 o 
  -8   7   3        0.09       -1.74      3.32 o 
  -7   7   3       36.02       31.65      4.53 o 
  -6   7   3      211.53      198.31     14.66 o 
  -5   7   3      282.77      243.14      5.89 o 
  -4   7   3       29.78       31.36      6.92 o 
  -3   7   3     2673.29     2834.02     27.04 o 
  -2   7   3     3027.17     3631.81     27.27 o 
  -1   7   3     8659.19     9918.63    443.15 o 
   0   7   3     5975.18     7051.32    153.64 o 
   1   7   3     4142.10     4474.30     24.16 o 
   2   7   3       57.97       73.06      3.97 o 
   3   7   3       52.18       83.77      6.22 o 
   4   7   3      124.17      130.12      7.36 o 
   5   7   3      204.20      180.18     16.00 o 
   6   7   3        0.95        4.11      3.72 o 
   7   7   3      453.80      446.04     11.79 o 
   8   7   3       51.04       46.10      2.84 o 
  -8   8   3      467.97      522.27     17.99 o 
  -7   8   3        0.42        4.70      3.82 o 
  -6   8   3     1734.54     1765.44     49.03 o 
  -5   8   3      624.53      642.12     13.27 o 
  -4   8   3     2795.25     2910.46     64.81 o 
  -3   8   3     1967.64     2169.05     33.62 o 
  -2   8   3     8570.61     8576.44     44.28 o 
  -1   8   3     1343.60     1496.18     24.49 o 
   0   8   3      123.52       66.12      3.84 o 
   1   8   3        3.26        0.60      2.83 o 
   2   8   3      993.99      871.02     12.57 o 
   3   8   3      455.96      443.72     10.40 o 
   4   8   3     3480.67     3357.25     34.50 o 
   5   8   3     2596.26     2327.74     30.79 o 
   6   8   3      818.19      658.00     16.40 o 
   7   8   3       98.28       94.34      4.15 o 
   8   8   3      153.81      161.94      3.75 o 
  -7   9   3       69.75       75.59      3.38 o 
  -6   9   3      342.49      331.48      6.88 o 
  -5   9   3      458.11      458.61     11.06 o 
  -4   9   3      468.82      492.14     11.45 o 
  -3   9   3        5.30       13.33     11.74 o 
  -2   9   3      265.97      303.68      9.41 o 
  -1   9   3       42.46       29.60      4.56 o 
   0   9   3      124.84      156.68      5.62 o 
   1   9   3       53.74       69.49      3.19 o 
   2   9   3     2100.52     2186.54     20.75 o 
   3   9   3     1273.74     1296.20     30.96 o 
   4   9   3       24.02       31.95      9.98 o 
   5   9   3        1.76        3.47      5.32 o 
   6   9   3      685.69      647.44     15.92 o 
   7   9   3      220.17      224.71      5.37 o 
   8   9   3        6.54        9.09      2.63 o 
  -7  10   3        4.00        6.86      2.18 o 
  -6  10   3     1737.78     1944.22     15.41 o 
  -5  10   3      127.55      129.47     10.91 o 
  -4  10   3     1059.30     1019.54     17.04 o 
  -3  10   3       18.10        6.66      4.77 o 
  -2  10   3     1797.64     1815.13     55.97 o 
  -1  10   3      670.78      691.97     12.50 o 
   0  10   3     8740.75     8444.69     41.40 o 
   1  10   3      612.23      681.73     17.47 o 
   2  10   3     2269.80     2286.73     30.14 o 
   3  10   3     1290.11     1175.47     20.72 o 
   4  10   3       85.23       59.18      4.32 o 
   5  10   3      348.57      339.29      7.83 o 
   6  10   3     1142.01     1111.38     11.79 o 
   7  10   3     1484.61     1617.96     12.01 o 
  -7  11   3      100.97       96.48      4.99 o 
  -6  11   3      129.05      138.40      4.86 o 
  -5  11   3       36.74       39.88      4.81 o 
  -4  11   3      182.72      211.27      8.89 o 
  -3  11   3        0.29        1.80      3.14 o 
  -2  11   3       89.08       91.76      4.67 o 
  -1  11   3       13.76       37.92     15.16 o 
   0  11   3      183.99      164.82      5.83 o 
   1  11   3      172.20      172.55      7.83 o 
   2  11   3      191.67      195.46      5.41 o 
   3  11   3      189.66      191.67     10.27 o 
   4  11   3      395.21      386.83      8.79 o 
   5  11   3      144.01      131.85      5.32 o 
   6  11   3      255.32      264.33      5.55 o 
   7  11   3       14.44       22.60      3.36 o 
  -7  12   3      150.28      169.55      5.31 o 
  -6  12   3      229.66      267.98      5.82 o 
  -5  12   3        6.36        7.47      3.12 o 
  -4  12   3     1458.82     1447.51     15.04 o 
  -3  12   3      520.55      509.34      9.01 o 
  -2  12   3     3043.23     2972.11     66.26 o 
  -1  12   3      419.67      417.92      7.86 o 
   0  12   3     2413.04     2626.11     47.26 o 
   1  12   3      140.40      139.88      4.42 o 
   2  12   3     2038.22     1976.87     17.80 o 
   3  12   3      135.70      121.66      4.29 o 
   4  12   3     1143.53     1057.37     27.13 o 
   5  12   3      208.72      198.96      5.88 o 
   6  12   3       91.32       95.31      5.80 o 
   7  12   3        1.21        5.57      2.80 o 
  -6  13   3       11.73       12.59      2.44 o 
  -5  13   3       10.94       11.59      3.11 o 
  -4  13   3      205.87      219.73      6.32 o 
  -3  13   3       88.83       91.29      5.06 o 
  -2  13   3      206.32      185.76      5.88 o 
  -1  13   3       14.77       16.90      4.20 o 
   0  13   3      428.02      463.15     48.13 o 
   1  13   3       26.01       24.23      3.57 o 
   2  13   3      509.79      492.88     12.65 o 
   3  13   3       47.57       59.84      5.16 o 
   4  13   3       66.61       67.52      4.07 o 
   5  13   3      176.85      202.46      6.38 o 
   6  13   3       32.60       42.10      2.70 o 
  -6  14   3      957.48     1125.77      9.80 o 
  -5  14   3       68.81       68.23      3.62 o 
  -4  14   3     1173.75     1257.17     13.19 o 
  -3  14   3      239.02      250.90      6.63 o 
  -2  14   3     1471.70     1358.10     14.00 o 
  -1  14   3       67.89       48.68      5.66 o 
   0  14   3     1751.20     1825.45    125.51 o 
   1  14   3        1.95       10.15      3.50 o 
   2  14   3      367.87      362.00     27.33 o 
   3  14   3      363.77      366.53      8.27 o 
   4  14   3       88.74       96.86     12.26 o 
   5  14   3      185.24      208.63     12.47 o 
   6  14   3      327.70      384.94      7.55 o 
  -5  15   3       37.70       41.67      2.62 o 
  -4  15   3        0.07        0.40      2.53 o 
  -3  15   3      210.03      199.58      5.64 o 
  -2  15   3      321.52      290.96      9.73 o 
  -1  15   3       53.79       50.85      5.37 o 
   0  15   3       90.63       98.68      4.65 o 
   1  15   3     1362.97     1355.26     58.64 o 
   2  15   3      134.62      128.81      6.97 o 
   3  15   3      186.18      176.18      5.83 o 
   4  15   3      385.24      411.07     10.23 o 
   5  15   3      283.77      301.42      7.70 o 
  -5  16   3        1.39        5.01      2.79 o 
  -4  16   3     1139.67     1221.26     15.28 o 
  -3  16   3        0.88        4.27      3.47 o 
  -2  16   3     1702.22     1602.83     20.44 o 
  -1  16   3        1.54        2.17      3.93 o 
   0  16   3     1137.92     1157.99     82.53 o 
   1  16   3       84.11       95.08      7.45 o 
   2  16   3      909.55      941.56     29.71 o 
   3  16   3     1658.78     1708.62     14.25 o 
   4  16   3     1447.89     1640.32     16.88 o 
   5  16   3       54.60       69.43      3.34 o 
  -4  17   3      526.69      592.63      9.02 o 
  -3  17   3      580.59      577.61     10.72 o 
  -2  17   3      160.56      139.69      6.41 o 
  -1  17   3     2266.32     2141.34     22.74 o 
   0  17   3       17.72       19.59      4.46 o 
   1  17   3      205.74      213.60      5.24 o 
   2  17   3      222.99      235.57      5.79 o 
   3  17   3      429.97      463.25      8.74 o 
   4  17   3      661.31      728.92      8.91 o 
  -3  18   3      470.06      519.21      8.39 o 
  -2  18   3      255.16      249.78      6.96 o 
  -1  18   3       25.09       26.06      3.62 o 
   0  18   3      412.49      416.66      9.63 o 
   1  18   3      629.39      625.95     11.42 o 
   2  18   3     1044.80     1086.81      8.68 o 
  -1  19   3      162.66      172.28      5.32 o 
   0  19   3       66.34       60.59      3.83 o 
   1  19   3      376.44      406.89      7.19 o 
  -8   0   4      346.22      402.18     10.74 o 
  -7   0   4     1140.31     1160.75     19.26 o 
  -6   0   4      727.28      658.05     14.30 o 
  -5   0   4     1364.52     1346.17     25.26 o 
  -4   0   4      663.60      687.68     16.41 o 
  -3   0   4     6270.57     6573.03     42.01 o 
  -2   0   4      132.77      124.70      4.93 o 
  -1   0   4     1083.82     1027.90      8.43 o 
   0   0   4     2014.25     2044.40     15.09 o 
   1   0   4     1144.04     1225.24      7.60 o 
   2   0   4     1279.96     1321.51     42.47 o 
   3   0   4      907.22      837.53     21.26 o 
   4   0   4     1170.39     1271.40     22.06 o 
   5   0   4     2104.39     2024.04     19.11 o 
   6   0   4      245.28      228.92      9.19 o 
   7   0   4      216.18      214.50      9.28 o 
   8   0   4       54.10       54.47      4.70 o 
  -8   1   4        5.59        9.55      3.08 o 
  -7   1   4        4.45        5.94      3.26 o 
  -6   1   4        8.42       10.50      3.27 o 
  -5   1   4        1.19       -2.05      8.94 o 
  -4   1   4      153.60      160.77      9.90 o 
  -3   1   4      138.84      147.57      5.39 o 
  -2   1   4       64.02       66.29      2.38 o 
  -1   1   4     1897.65     1954.68     63.12 o 
   0   1   4     8820.48     8443.73    100.02 o 
   1   1   4      389.13      424.55      4.01 o 
   2   1   4     1296.67     1273.61     21.96 o 
   3   1   4      542.40      553.66      6.55 o 
   4   1   4      229.12      223.22      6.83 o 
   5   1   4      201.55      205.28      4.01 o 
   6   1   4       70.85       67.69      4.05 o 
   7   1   4      546.34      484.86     13.45 o 
   8   1   4      325.07      325.60     26.42 o 
  -8   2   4      202.95      202.65      8.32 o 
  -7   2   4      147.37      160.26     11.63 o 
  -6   2   4      481.63      500.54     53.06 o 
  -5   2   4     1111.39     1081.36     13.70 o 
  -4   2   4       38.00       39.40      3.70 o 
  -3   2   4      321.88      288.81      9.86 o 
  -2   2   4      585.50      565.31      8.70 o 
  -1   2   4      946.53      961.91     12.22 o 
   0   2   4      179.54      186.37      2.65 o 
   1   2   4       52.55       39.65      0.97 o 
   2   2   4      464.54      495.37      9.51 o 
   3   2   4      225.27      148.81      4.16 o 
   4   2   4        8.53       13.85      3.96 o 
   5   2   4       20.64       10.82      2.79 o 
   6   2   4      147.70      140.25      5.27 o 
   7   2   4      674.46      628.64     47.08 o 
   8   2   4       36.70       26.20      4.28 o 
  -8   3   4      231.73      255.32      8.99 o 
  -7   3   4        5.08        8.37      4.19 o 
  -6   3   4       69.09       66.00      5.76 o 
  -5   3   4      264.86      296.62      9.16 o 
  -4   3   4       62.97       69.23      6.41 o 
  -3   3   4      692.86      754.87      9.39 o 
  -2   3   4        0.88       10.31      1.63 o 
  -1   3   4     1904.80     1984.19     32.00 o 
   0   3   4      338.03      324.65      4.13 o 
   1   3   4      533.46      561.60      5.06 o 
   2   3   4      775.44      773.81     10.55 o 
   3   3   4      915.15      972.90     12.87 o 
   4   3   4      107.16       88.87      6.49 o 
   5   3   4        1.01        6.20      2.79 o 
   6   3   4       82.99       67.11      4.04 o 
   7   3   4      377.99      314.81     10.92 o 
   8   3   4      177.07      165.96      7.56 o 
  -8   4   4      269.65      287.58      9.33 o 
  -7   4   4       66.18       56.12      5.74 o 
  -6   4   4      402.35      383.77     11.46 o 
  -5   4   4       10.65       27.12      4.53 o 
  -4   4   4       21.56        9.44      6.48 o 
  -3   4   4     1057.67     1089.58     14.81 o 
  -2   4   4      458.98      497.30     11.40 o 
  -1   4   4     4056.66     4037.55     18.24 o 
   0   4   4     1199.01     1354.89     19.00 o 
   1   4   4      556.67      468.12      8.21 o 
   2   4   4      112.80      137.57      5.41 o 
   3   4   4       43.64       33.56      4.38 o 
   4   4   4        3.23        7.69      4.90 o 
   5   4   4     1585.31     1532.71     13.65 o 
   6   4   4      333.55      301.33     10.79 o 
   7   4   4      890.92      771.29     15.99 o 
   8   4   4      323.09      279.94      9.07 o 
  -8   5   4        0.82        1.90      3.41 o 
  -7   5   4        1.59        4.36      4.54 o 
  -6   5   4      717.61      667.37     14.85 o 
  -5   5   4      143.25      158.51      7.25 o 
  -4   5   4        1.53        4.51      7.75 o 
  -3   5   4     1931.81     2181.98     15.45 o 
  -2   5   4     1493.22     1436.69     16.17 o 
  -1   5   4      501.40      591.06     12.06 o 
   0   5   4      180.88      149.62      3.10 o 
   1   5   4     3049.87     3520.07     14.71 o 
   2   5   4      782.46      838.71     29.72 o 
   3   5   4     1587.32     1894.47     81.49 o 
   4   5   4      366.20      358.83      9.76 o 
   5   5   4     2502.02     2423.99     21.02 o 
   6   5   4     1075.34      894.16     18.46 o 
   7   5   4       45.26       51.20      4.99 o 
   8   5   4        6.14        5.52      3.51 o 
  -8   6   4       18.09       22.05      3.94 o 
  -7   6   4        0.76        0.42      3.86 o 
  -6   6   4        2.31        6.27      4.07 o 
  -5   6   4      289.17      274.66      9.03 o 
  -4   6   4       38.57       41.63     10.74 o 
  -3   6   4        1.37       34.38     12.87 o 
  -2   6   4     2139.53     2363.31     25.99 o 
  -1   6   4     1184.34     1527.37     15.63 o 
   0   6   4     1189.45     1373.48     11.31 o 
   1   6   4     5681.36     5906.72     71.15 o 
   2   6   4     1687.52     1881.11     65.04 o 
   3   6   4     8840.61     9493.96    502.32 o 
   4   6   4      480.99      445.51     15.68 o 
   5   6   4      872.10      801.82     52.80 o 
   6   6   4      102.37       92.51      4.78 o 
   7   6   4        4.44        2.81      2.76 o 
   8   6   4       69.95       68.81      3.16 o 
  -8   7   4      381.01      429.47      7.39 o 
  -7   7   4      149.75      157.08      7.38 o 
  -6   7   4      573.83      527.86     12.96 o 
  -5   7   4       61.98       70.76      4.00 o 
  -4   7   4     1825.02     1867.00     34.29 o 
  -3   7   4      380.36      391.53     10.66 o 
  -2   7   4     2856.31     2841.68     25.00 o 
  -1   7   4     2830.89     3341.57     78.17 o 
   0   7   4     2517.82     2676.75    135.99 o 
   1   7   4     5387.71     6398.43    107.80 o 
   2   7   4      750.81      756.99     11.55 o 
   3   7   4     1058.42     1101.88     54.95 o 
   4   7   4     1069.18     1083.88     65.94 o 
   5   7   4        4.61        5.88      4.03 o 
   6   7   4      439.88      398.51     30.92 o 
   7   7   4      312.35      275.00      9.44 o 
   8   7   4      363.93      383.00     11.80 o 
  -8   8   4       26.51       28.90      2.81 o 
  -7   8   4       73.44       80.63      5.50 o 
  -6   8   4      160.36      169.34      5.64 o 
  -5   8   4      152.35      157.98      6.91 o 
  -4   8   4      488.82      533.92     18.69 o 
  -3   8   4       25.29       19.96      6.42 o 
  -2   8   4     1969.11     2180.51     23.21 o 
  -1   8   4     1359.66     1502.58     20.96 o 
   0   8   4      664.28      782.01     17.09 o 
   1   8   4      141.56      178.50      6.75 o 
   2   8   4      501.41      509.41     15.00 o 
   3   8   4      345.44      343.51     18.21 o 
   4   8   4      486.48      450.82     13.65 o 
   5   8   4      162.07      164.06     13.91 o 
   6   8   4        9.68       12.75      3.40 o 
   7   8   4        4.96        5.25      2.41 o 
   8   8   4       23.80       18.53      1.99 o 
  -7   9   4      153.59      159.72      4.61 o 
  -6   9   4     1380.49     1531.12     42.30 o 
  -5   9   4     1145.48     1257.59     12.97 o 
  -4   9   4     4979.37     5058.95     35.51 o 
  -3   9   4        0.05        2.96      5.28 o 
  -2   9   4     4730.04     4866.76    106.14 o 
  -1   9   4      436.53      533.16     11.31 o 
   0   9   4     4111.28     3979.20     57.76 o 
   1   9   4      509.65      629.26     36.20 o 
   2   9   4     1515.09     1473.91     17.19 o 
   3   9   4      136.34      131.98      4.68 o 
   4   9   4      376.75      326.54     11.92 o 
   5   9   4       26.09       17.46      5.60 o 
   6   9   4      192.94      167.63      5.62 o 
   7   9   4       54.27       48.27      3.01 o 
  -7  10   4       18.50       25.12      2.67 o 
  -6  10   4        5.22        4.98      3.35 o 
  -5  10   4       25.90       28.62      3.65 o 
  -4  10   4      112.33      100.18      6.15 o 
  -3  10   4      991.99     1022.06     11.89 o 
  -2  10   4      291.61      360.54      7.07 o 
  -1  10   4       94.29       97.42      5.69 o 
   0  10   4      573.57      659.51     11.88 o 
   1  10   4       48.74       47.83      7.15 o 
   2  10   4      941.26     1020.34     12.80 o 
   3  10   4       39.74       39.99      2.86 o 
   4  10   4        7.70        8.26      3.23 o 
   5  10   4       11.56        8.34      3.20 o 
   6  10   4      238.11      219.40      5.62 o 
   7  10   4      294.18      294.22      5.19 o 
  -7  11   4        9.07       18.34      3.14 o 
  -6  11   4     2537.64     2849.07     98.98 o 
  -5  11   4       29.51       28.52      3.30 o 
  -4  11   4     2798.68     2655.30     43.27 o 
  -3  11   4       11.44       17.39      3.42 o 
  -2  11   4     2156.80     2127.69     19.61 o 
  -1  11   4      260.18      286.33      5.56 o 
   0  11   4     2575.79     2662.09     70.51 o 
   1  11   4      633.44      676.25      9.89 o 
   2  11   4     3753.41     3701.48     23.28 o 
   3  11   4        1.40        7.12      2.84 o 
   4  11   4     3378.54     3006.44     23.71 o 
   5  11   4      311.37      275.25      7.11 o 
   6  11   4      242.80      255.01      5.78 o 
   7  11   4        0.83        4.31      2.83 o 
  -7  12   4        8.02        7.62      2.74 o 
  -6  12   4       31.77       31.85      2.98 o 
  -5  12   4        8.08        5.55      3.17 o 
  -4  12   4      526.53      544.22     23.27 o 
  -3  12   4      160.83      146.61      5.96 o 
  -2  12   4      407.55      398.72      6.38 o 
  -1  12   4        1.69        5.86      2.63 o 
   0  12   4      290.24      278.27     13.05 o 
   1  12   4       51.03       61.86      4.21 o 
   2  12   4        3.80        5.17      2.98 o 
   3  12   4      265.62      244.14      5.72 o 
   4  12   4      127.34      119.72      5.16 o 
   5  12   4       10.98       15.20      6.52 o 
   6  12   4       72.43       77.30      5.32 o 
   7  12   4      293.66      330.56      6.21 o 
  -6  13   4      222.33      259.77      5.48 o 
  -5  13   4       24.39       27.35      2.37 o 
  -4  13   4      404.51      455.93      6.68 o 
  -3  13   4       57.80       54.71      3.56 o 
  -2  13   4     1330.13     1247.07     13.59 o 
  -1  13   4      427.12      402.10     26.35 o 
   0  13   4     1623.04     1600.92    107.74 o 
   1  13   4       80.67       84.91      3.54 o 
   2  13   4     2277.57     2380.13     18.93 o 
   3  13   4      480.43      488.63      9.01 o 
   4  13   4      522.48      535.39      9.21 o 
   5  13   4       41.86       43.97      4.74 o 
   6  13   4      614.77      693.60     23.12 o 
  -6  14   4      260.53      277.05      6.33 o 
  -5  14   4       71.50       71.92      6.00 o 
  -4  14   4       40.34       42.29      3.58 o 
  -3  14   4        5.60        4.36      2.32 o 
  -2  14   4       19.85       15.46      2.48 o 
  -1  14   4        0.94        8.53      3.21 o 
   0  14   4      131.87      144.39     15.77 o 
   1  14   4        0.69        7.70      3.49 o 
   2  14   4       53.85       64.25      3.35 o 
   3  14   4        4.34        4.45      2.80 o 
   4  14   4      192.96      185.25      5.35 o 
   5  14   4      331.87      367.30      9.10 o 
   6  14   4       79.89       82.23      3.78 o 
  -5  15   4       63.91       59.05      2.81 o 
  -4  15   4      859.73      932.80     10.17 o 
  -3  15   4        0.73        4.58      2.79 o 
  -2  15   4     1496.11     1404.91     19.97 o 
  -1  15   4       29.25       35.52      4.87 o 
   0  15   4     1715.25     1515.90     21.63 o 
   1  15   4       12.50       23.93      4.66 o 
   2  15   4     1618.75     1615.91     79.06 o 
   3  15   4      372.46      395.11     16.71 o 
   4  15   4      910.83      992.20     14.67 o 
   5  15   4      338.04      390.42      7.95 o 
  -4  16   4        0.67        2.47      3.23 o 
  -3  16   4     1236.58     1168.29     16.26 o 
  -2  16   4        0.86        3.64      3.78 o 
  -1  16   4      487.93      415.92     10.99 o 
   0  16   4        7.53        4.70      3.93 o 
   1  16   4     1254.04     1299.36     98.79 o 
   2  16   4       16.50       23.16      3.13 o 
   3  16   4     1575.21     1777.89     18.35 o 
   4  16   4       11.94       10.72      3.13 o 
  -4  17   4       96.68       85.86      3.69 o 
  -3  17   4        0.28        5.33      3.14 o 
  -2  17   4      327.28      293.98      8.37 o 
  -1  17   4       35.79       26.87      3.80 o 
   0  17   4      848.58      754.59     14.01 o 
   1  17   4       11.32       17.17      3.81 o 
   2  17   4      611.76      654.45     31.42 o 
   3  17   4       20.26       23.67      3.34 o 
  -3  18   4      417.40      427.68      7.23 o 
  -2  18   4       46.35       47.89      3.87 o 
  -1  18   4     1530.58     1446.97     16.33 o 
   0  18   4       62.67       69.88      4.70 o 
   1  18   4     2135.83     2181.39     20.09 o 
  -1  19   4       94.33      116.01      4.30 o 
   0  19   4      301.54      300.29      6.47 o 
  -8   1   5      350.22      391.30      7.18 o 
  -7   1   5      352.34      358.35     15.14 o 
  -6   1   5      795.06      833.78     33.45 o 
  -5   1   5     1045.55     1086.19     15.06 o 
  -4   1   5     3832.95     3967.09     62.24 o 
  -3   1   5     1093.64     1068.19     24.23 o 
  -2   1   5     3249.34     3226.48     29.29 o 
  -1   1   5     1988.83     1886.98     13.80 o 
   0   1   5     6514.76     6679.76     32.07 o 
   1   1   5     4582.31     4659.92     75.48 o 
   2   1   5       64.01       52.70      2.53 o 
   3   1   5     1974.10     1906.54     13.44 o 
   4   1   5      411.38      402.15      8.85 o 
   5   1   5     1485.59     1426.83     18.25 o 
   6   1   5      170.79      153.30      9.59 o 
   7   1   5      321.61      276.86      7.22 o 
   8   1   5       75.23       62.60      4.69 o 
  -8   2   5      115.89      128.17      6.80 o 
  -7   2   5        0.09        2.70      3.87 o 
  -6   2   5      329.93      371.24     24.60 o 
  -5   2   5      266.99      298.05     21.48 o 
  -4   2   5       72.57       53.96      6.68 o 
  -3   2   5     1021.38     1150.38     18.34 o 
  -2   2   5        0.19       14.78      2.36 o 
  -1   2   5       33.49       26.83      1.68 o 
   0   2   5      154.61      195.77      4.18 o 
   1   2   5     2472.17     2546.65      9.10 o 
   2   2   5       74.00       65.51      2.60 o 
   3   2   5      230.19      220.79      5.36 o 
   4   2   5        9.50       11.95      4.98 o 
   5   2   5      847.58      881.73      9.65 o 
   6   2   5        2.25        4.87      3.15 o 
   7   2   5      647.92      600.62     44.15 o 
   8   2   5      141.52      129.25      6.32 o 
  -8   3   5       67.78       77.37      5.82 o 
  -7   3   5      109.66      119.11      7.41 o 
  -6   3   5        0.51        2.39      4.40 o 
  -5   3   5      240.30      180.84      7.49 o 
  -4   3   5      245.39      287.26     11.16 o 
  -3   3   5     1841.77     1802.08     18.47 o 
  -2   3   5      160.14      150.60      4.26 o 
  -1   3   5      939.89      950.63      7.24 o 
   0   3   5      404.26      471.09      9.15 o 
   1   3   5     2584.72     2798.41     14.19 o 
   2   3   5     1472.64     1443.79     15.36 o 
   3   3   5     2244.51     2171.39     19.42 o 
   4   3   5      249.26      249.53      8.02 o 
   5   3   5        1.60        5.56      3.08 o 
   6   3   5      182.36      178.83     13.17 o 
   7   3   5       70.50       64.67      6.03 o 
   8   3   5       42.49       27.17      4.25 o 
  -8   4   5      116.25      110.68      6.37 o 
  -7   4   5       28.14       27.84      5.32 o 
  -6   4   5       20.24       18.18      4.28 o 
  -5   4   5       91.19       73.25      5.70 o 
  -4   4   5      634.42      655.36     80.64 o 
  -3   4   5      161.31      119.53      5.15 o 
  -2   4   5      219.70      219.07      4.73 o 
  -1   4   5      629.25      634.21      6.02 o 
   0   4   5      651.69      660.95     17.96 o 
   1   4   5       82.62      108.52      2.82 o 
   2   4   5       83.99      134.13      4.47 o 
   3   4   5     2097.59     2234.05     20.55 o 
   4   4   5       37.31       40.79      5.50 o 
   5   4   5      280.28      291.41      9.34 o 
   6   4   5       46.93       48.54      3.03 o 
   7   4   5       95.40       78.90      6.07 o 
   8   4   5       14.26       10.89      3.63 o 
  -8   5   5        0.35        2.06      3.38 o 
  -7   5   5       23.53       16.19      4.49 o 
  -6   5   5      210.83      221.53      9.23 o 
  -5   5   5      415.13      414.56     11.26 o 
  -4   5   5      181.55      175.35      9.75 o 
  -3   5   5        1.16       17.70      5.64 o 
  -2   5   5        6.84       17.32      2.31 o 
  -1   5   5     3279.04     3203.07     16.77 o 
   0   5   5      637.37      865.02     20.08 o 
   1   5   5     1377.81     1405.64      8.77 o 
   2   5   5      531.26      707.25      9.43 o 
   3   5   5      910.88      885.83     13.96 o 
   4   5   5     1090.63     1102.31     22.97 o 
   5   5   5     1841.32     1851.93     28.59 o 
   6   5   5      297.30      262.92      7.66 o 
   7   5   5      861.61      742.48     15.20 o 
   8   5   5      245.59      224.41      7.56 o 
  -8   6   5      121.35      137.65      6.25 o 
  -7   6   5      168.00      172.70      8.17 o 
  -6   6   5      136.54      104.38      6.91 o 
  -5   6   5       37.69       38.54      4.34 o 
  -4   6   5      280.73      239.24     11.14 o 
  -3   6   5       78.41       74.40      9.62 o 
  -2   6   5      877.34      752.20      9.69 o 
  -1   6   5     2024.81     2548.25     20.95 o 
   1   6   5       63.67      101.62      2.74 o 
   2   6   5     4432.42     4653.43    135.13 o 
   3   6   5       37.51       36.67      3.48 o 
   4   6   5     2442.06     2353.42     27.10 o 
   5   6   5        2.12        1.26      6.94 o 
   6   6   5       73.12       57.09      4.19 o 
   7   6   5        7.38        8.06      3.81 o 
   8   6   5      210.31      213.46      4.59 o 
  -8   7   5      152.03      173.71      6.14 o 
  -7   7   5      245.53      267.94      9.18 o 
  -6   7   5       29.54       27.86      4.60 o 
  -5   7   5       60.69       65.48      4.95 o 
  -4   7   5     1182.22     1213.85     17.16 o 
  -3   7   5     1653.33     1746.34     22.29 o 
  -2   7   5        1.67       14.62      3.84 o 
  -1   7   5      452.05      423.87      9.13 o 
   0   7   5     4144.60     4696.54     28.25 o 
   1   7   5      173.33      290.64     31.56 o 
   2   7   5     2555.84     2968.38     25.42 o 
   3   7   5       15.28       37.68      4.98 o 
   4   7   5        9.91       10.64      4.15 o 
   5   7   5      349.47      312.43     28.96 o 
   6   7   5        1.43        3.75      3.35 o 
   7   7   5      579.43      540.11     32.98 o 
   8   7   5       60.05       73.35      2.80 o 
  -8   8   5      448.29      496.98      8.39 o 
  -7   8   5      114.57      129.52      4.33 o 
  -6   8   5      976.34      996.79     17.21 o 
  -5   8   5      441.06      399.92     11.24 o 
  -4   8   5     1412.54     1458.42     13.11 o 
  -3   8   5      487.78      479.29     17.66 o 
  -2   8   5     1022.44     1021.21     27.52 o 
  -1   8   5     3523.52     3793.30     28.44 o 
   0   8   5     5137.69     5471.73     75.41 o 
   1   8   5      568.46      534.51     28.87 o 
   2   8   5      327.83      317.95     26.05 o 
   3   8   5       22.50       37.17      4.26 o 
   4   8   5      195.59      161.77     20.79 o 
   5   8   5      214.54      194.96     26.94 o 
   6   8   5      329.54      292.09     45.20 o 
   7   8   5       31.45       26.84      2.83 o 
   8   8   5       82.16       91.89      3.64 o 
  -7   9   5      355.97      407.21      6.59 o 
  -6   9   5      142.92      142.42      7.06 o 
  -5   9   5       26.02       32.11      4.91 o 
  -4   9   5      196.49      222.91      8.20 o 
  -3   9   5       87.75       86.67      5.86 o 
  -2   9   5      111.72      126.39      7.06 o 
  -1   9   5       35.05       32.62      5.03 o 
   0   9   5        6.10        0.38      3.28 o 
   1   9   5      626.62      737.40     17.79 o 
   2   9   5      248.05      282.57      7.86 o 
   3   9   5       30.01       33.71      2.98 o 
   4   9   5        1.76       -3.84      5.99 o 
   5   9   5      339.49      269.86     11.58 o 
   6   9   5        0.05        5.73      2.91 o 
   7   9   5       12.69        9.28      2.22 o 
  -7  10   5      424.71      472.84      6.23 o 
  -6  10   5      342.49      398.86     14.75 o 
  -5  10   5      731.38      842.70     10.37 o 
  -4  10   5      825.23      901.28     42.82 o 
  -3  10   5     1136.96     1119.24     44.55 o 
  -2  10   5     4454.20     4825.80    106.42 o 
  -1  10   5      650.38      723.86     16.97 o 
   0  10   5     2207.06     2185.33     56.98 o 
   1  10   5      438.87      463.81     11.62 o 
   2  10   5     2732.55     2815.98     21.44 o 
   3  10   5       28.67       27.30      6.57 o 
   4  10   5     1117.09      985.68     12.93 o 
   5  10   5       13.12       11.36      3.24 o 
   6  10   5      448.61      425.47      7.64 o 
   7  10   5       49.02       48.67      3.60 o 
  -7  11   5        2.30        3.20      2.05 o 
  -6  11   5      397.66      415.17     10.40 o 
  -5  11   5       79.79       78.08      4.57 o 
  -4  11   5       52.41       46.20      7.38 o 
  -3  11   5        1.74        3.74      4.14 o 
  -2  11   5      113.89      135.13      4.05 o 
  -1  11   5      559.35      559.84      7.12 o 
   0  11   5      610.29      653.72     21.66 o 
   1  11   5        2.24        5.88      3.54 o 
   2  11   5      355.89      370.91      6.52 o 
   3  11   5      159.84      166.75      6.81 o 
   4  11   5     1048.20      983.20     25.84 o 
   5  11   5      167.71      149.82      7.40 o 
   6  11   5      156.55      170.85      7.04 o 
   7  11   5       12.76       18.90      2.62 o 
  -6  12   5      869.68      921.01     16.66 o 
  -5  12   5       51.33       53.82      3.53 o 
  -4  12   5     1893.77     1918.90     59.29 o 
  -3  12   5        7.72        9.47      2.40 o 
  -2  12   5     2196.45     2025.67     17.07 o 
  -1  12   5       14.24       13.15      2.44 o 
   0  12   5     2155.65     2126.69     57.20 o 
   1  12   5      346.22      345.55      7.64 o 
   2  12   5      760.88      754.63      9.98 o 
   3  12   5      211.28      223.78      5.51 o 
   4  12   5     1053.31     1023.04     31.97 o 
   5  12   5       12.29        9.04      3.07 o 
   6  12   5      905.50      987.66     13.92 o 
  -6  13   5       67.40       64.74      4.03 o 
  -5  13   5       30.96       27.84      2.25 o 
  -4  13   5      157.40      161.97      4.25 o 
  -3  13   5       52.85       50.05      2.97 o 
  -2  13   5      389.52      334.00      5.88 o 
  -1  13   5       13.66       13.73      2.87 o 
   0  13   5      547.14      457.59     20.82 o 
   1  13   5       21.36       20.67      3.33 o 
   2  13   5      259.50      262.86      9.21 o 
   3  13   5      105.63       88.59      3.80 o 
   4  13   5       20.79       15.14      3.10 o 
   5  13   5        2.07        2.90      2.60 o 
   6  13   5       46.65       51.87      3.86 o 
  -5  14   5       17.96       17.02      2.07 o 
  -4  14   5      547.46      554.06      8.41 o 
  -3  14   5       43.10       34.00      2.47 o 
  -2  14   5      616.57      635.58     11.87 o 
  -1  14   5        4.56        8.88      2.98 o 
   0  14   5      738.14      675.93     36.43 o 
   1  14   5        3.75        7.76      3.30 o 
   2  14   5      556.95      531.86     18.58 o 
   3  14   5       27.26       26.99      2.77 o 
   4  14   5      711.75      751.42     21.22 o 
   5  14   5      180.45      195.13      9.00 o 
  -5  15   5        0.69        0.77      3.41 o 
  -4  15   5      180.76      193.91      6.69 o 
  -3  15   5       14.16       18.92      2.68 o 
  -2  15   5      245.15      248.38     15.41 o 
  -1  15   5      927.74      877.22     63.65 o 
   0  15   5      142.19      143.41     15.25 o 
   1  15   5       46.67       38.44      3.49 o 
   2  15   5        6.04        4.68      2.65 o 
   3  15   5      720.08      790.66     13.17 o 
   4  15   5       22.11       24.52      2.60 o 
   5  15   5       19.37       20.96      2.95 o 
  -4  16   5      252.87      236.86      6.47 o 
  -3  16   5      743.93      691.94     11.96 o 
  -2  16   5      537.28      496.87     11.28 o 
  -1  16   5      101.85       98.39      5.98 o 
   0  16   5      488.23      472.28     11.82 o 
   1  16   5      104.23       97.68      6.52 o 
   2  16   5      690.34      640.91     13.74 o 
   3  16   5       22.23       14.73      3.56 o 
   4  16   5      161.98      171.78      4.90 o 
  -3  17   5      234.85      259.92      6.76 o 
  -2  17   5      267.00      247.83      7.55 o 
  -1  17   5      562.68      556.36     11.45 o 
   0  17   5      282.09      272.08      8.66 o 
   1  17   5     1521.60     1424.41     18.56 o 
   2  17   5      364.00      375.93      9.49 o 
  -2  18   5       82.78       80.90      4.19 o 
  -1  18   5      553.94      504.55      9.57 o 
   0  18   5      119.70      111.02      5.29 o 
   1  18   5       53.30       50.46      3.97 o 
  -8   0   6     1467.93     1628.27     19.19 o 
  -7   0   6      443.06      477.15     12.73 o 
  -6   0   6     1815.62     1885.91     25.05 o 
  -5   0   6     1659.13     1830.52     23.17 o 
  -4   0   6     3772.30     3881.80     35.92 o 
  -3   0   6     4887.94     5365.83     35.99 o 
  -2   0   6    12573.50    12485.78    675.63 o 
  -1   0   6     6590.62     6195.00     38.50 o 
   0   0   6     3822.53     3741.56     29.74 o 
   1   0   6        3.26       11.96      3.65 o 
   2   0   6     6604.79     6296.26     32.99 o 
   3   0   6     2360.88     2173.23     22.46 o 
   4   0   6      375.63      391.38     14.91 o 
   5   0   6      116.74      108.79      7.00 o 
   6   0   6       69.62       62.86      5.78 o 
   7   0   6      724.46      694.77     15.36 o 
   8   0   6        7.25        4.33      4.13 o 
  -8   1   6       29.93       33.36      3.65 o 
  -7   1   6       37.21       35.95      3.65 o 
  -6   1   6       15.39       36.44     17.11 o 
  -5   1   6       24.34       29.92      5.77 o 
  -4   1   6      274.53      328.30     15.73 o 
  -3   1   6      136.99      133.32      3.76 o 
  -2   1   6        0.22       -0.26      1.88 o 
  -1   1   6     4345.68     4761.28     28.63 o 
   0   1   6      533.60      587.23      8.32 o 
   1   1   6     1180.44     1309.35     48.08 o 
   2   1   6       76.45       64.67      2.95 o 
   3   1   6      518.11      481.78     10.10 o 
   4   1   6     1175.60     1242.88     26.25 o 
   5   1   6      291.37      272.92      7.04 o 
   6   1   6       27.08       22.83      3.30 o 
   7   1   6        9.02        8.67      2.92 o 
   8   1   6       90.26       73.66      4.91 o 
  -8   2   6      915.75     1008.74     15.96 o 
  -7   2   6      119.02      127.11      8.26 o 
  -6   2   6     2780.30     2887.67    131.46 o 
  -5   2   6      251.32      242.21      6.34 o 
  -4   2   6      697.71      789.83     54.99 o 
  -3   2   6     1685.77     1663.49     70.72 o 
  -2   2   6        3.80        3.86      1.79 o 
  -1   2   6     3622.00     3708.45     25.23 o 
   0   2   6     1909.04     1879.46     14.62 o 
   1   2   6     5061.68     5457.36     52.91 o 
   2   2   6       21.65       44.67      3.29 o 
   3   2   6      910.65      946.90     10.57 o 
   4   2   6      338.19      337.81     14.13 o 
   5   2   6     2164.07     2086.88     15.77 o 
   6   2   6      267.61      252.98      7.06 o 
   7   2   6      221.43      186.16      8.96 o 
   8   2   6        0.41        1.06      3.70 o 
  -8   3   6        4.65       12.37      3.83 o 
  -7   3   6      448.08      451.59     12.67 o 
  -6   3   6      264.68      282.71     35.64 o 
  -5   3   6        8.85       12.09      3.62 o 
  -4   3   6     2410.62     2649.13     23.29 o 
  -3   3   6      417.20      370.58     15.88 o 
  -2   3   6      521.93      488.23      6.64 o 
  -1   3   6      997.47      979.53     20.14 o 
   0   3   6        6.58        8.37      1.20 o 
   1   3   6     4220.25     4315.31     24.25 o 
   2   3   6       10.47       11.42      1.53 o 
   3   3   6      520.38      521.77      8.42 o 
   4   3   6      346.84      328.27     13.86 o 
   5   3   6      460.85      452.85      7.27 o 
   6   3   6       40.47       37.29      3.45 o 
   7   3   6      537.55      425.56     12.48 o 
   8   3   6       68.75       42.90      4.39 o 
  -8   4   6      117.86      146.60      6.66 o 
  -7   4   6      443.54      458.13     12.55 o 
  -6   4   6        6.57       11.08      4.28 o 
  -5   4   6      729.88      737.46     15.10 o 
  -4   4   6      864.01      832.09     18.83 o 
  -3   4   6      562.16      501.30     10.32 o 
  -2   4   6      615.22      568.37      6.78 o 
  -1   4   6     2163.38     2073.06     13.34 o 
   0   4   6       69.18       90.61      2.30 o 
   1   4   6     4788.17     5154.70     34.21 o 
   2   4   6      249.05      214.34      6.69 o 
   3   4   6     2719.02     2763.27     73.34 o 
   4   4   6        0.96        7.43     11.17 o 
   5   4   6     1106.43     1060.18     10.95 o 
   6   4   6        9.29       10.95      2.93 o 
   7   4   6      565.85      441.89     12.18 o 
   8   4   6      243.23      207.03      7.11 o 
  -8   5   6        8.13       13.99      3.44 o 
  -7   5   6       85.16       86.62      6.50 o 
  -6   5   6       45.96       40.04      5.48 o 
  -5   5   6      713.31      690.00     14.59 o 
  -4   5   6      561.67      637.87     17.26 o 
  -3   5   6      659.03      662.16     25.26 o 
  -2   5   6      329.87      340.34      5.31 o 
  -1   5   6      834.11      772.14      9.92 o 
   0   5   6     1177.02     1237.41     10.22 o 
   1   5   6      777.79      770.91     13.35 o 
   2   5   6        1.14       13.37      2.53 o 
   3   5   6      328.08      317.78      8.27 o 
   4   5   6      294.65      272.09      7.44 o 
   5   5   6       29.73       27.24      3.90 o 
   6   5   6      262.76      220.39      7.18 o 
   7   5   6       20.87       19.19      3.97 o 
   8   5   6      201.54      196.74      6.68 o 
  -8   6   6        1.80        6.12      3.05 o 
  -7   6   6        1.29        1.05      3.86 o 
  -6   6   6      245.08      246.41      9.59 o 
  -5   6   6        1.06        0.84      4.56 o 
  -4   6   6      308.73      365.25     10.15 o 
  -3   6   6      130.09      112.27      5.99 o 
  -2   6   6      831.08      696.17      9.74 o 
  -1   6   6      574.97      549.25     10.30 o 
   0   6   6     1592.39     1512.38     39.28 o 
   1   6   6     2326.09     2622.27     64.38 o 
   2   6   6      511.54      532.68      9.64 o 
   3   6   6     3072.83     2941.76     65.27 o 
   4   6   6      473.62      487.51     60.07 o 
   5   6   6      802.68      678.94     39.41 o 
   6   6   6      167.07      137.42      9.53 o 
   7   6   6      218.17      203.14      7.85 o 
   8   6   6        9.25       14.24      2.01 o 
  -8   7   6      321.15      388.59      8.08 o 
  -7   7   6      551.80      634.42     26.78 o 
  -6   7   6      239.42      235.16      9.12 o 
  -5   7   6     1774.74     1750.84     23.15 o 
  -4   7   6      272.36      275.37      8.68 o 
  -3   7   6      150.86      133.20      5.07 o 
  -2   7   6     1108.00     1043.05     12.10 o 
  -1   7   6     1510.31     1439.70     17.44 o 
   0   7   6       83.54       62.90      4.43 o 
   1   7   6       14.17        3.17      2.98 o 
   2   7   6       35.90       39.33      6.18 o 
   3   7   6      272.11      235.59     11.21 o 
   4   7   6      196.69      172.75     26.12 o 
   5   7   6      283.64      248.44     43.73 o 
   6   7   6      394.22      330.78     37.67 o 
   7   7   6      323.17      312.46     11.75 o 
   8   7   6       43.35       48.34      2.16 o 
  -7   8   6        4.58        7.81      3.00 o 
  -6   8   6       22.97       27.70      3.28 o 
  -5   8   6      480.41      522.50     12.83 o 
  -4   8   6      621.45      618.43     12.88 o 
  -3   8   6      437.27      497.41     11.59 o 
  -2   8   6      698.03      711.49     17.02 o 
  -1   8   6      213.37      213.69      7.44 o 
   0   8   6       56.60       52.72      3.79 o 
   1   8   6     1109.08     1187.51     22.31 o 
   2   8   6      501.10      505.41     10.38 o 
   3   8   6       62.41       66.93      4.77 o 
   4   8   6      640.91      553.12    109.33 o 
   5   8   6       17.05       18.70      8.71 o 
   6   8   6       23.37       21.39      3.29 o 
   7   8   6       79.33       85.23      7.67 o 
  -7   9   6     1138.70     1272.38     10.44 o 
  -6   9   6      686.53      734.57      9.86 o 
  -5   9   6      207.43      218.93      7.11 o 
  -4   9   6      265.85      231.49      8.88 o 
  -3   9   6     2668.20     2896.05    127.25 o 
  -2   9   6      413.20      431.12     10.62 o 
  -1   9   6      563.20      537.78     12.05 o 
   0   9   6       57.46       52.12      4.94 o 
   1   9   6     2192.33     2425.80     33.56 o 
   2   9   6     1132.59     1090.90     31.66 o 
   3   9   6     1929.95     1831.90     48.45 o 
   4   9   6       60.29       58.90      4.35 o 
   5   9   6      564.56      490.80     13.08 o 
   6   9   6       29.68       20.32      2.51 o 
   7   9   6       22.24       21.30      2.23 o 
  -7  10   6     1829.54     1881.42     10.85 o 
  -6  10   6       44.10       51.32      3.37 o 
  -5  10   6     1333.26     1419.48     82.89 o 
  -4  10   6       52.51       52.14      4.02 o 
  -3  10   6      609.52      634.53     24.46 o 
  -2  10   6       38.17       50.58      5.69 o 
  -1  10   6     1156.93     1323.13     13.80 o 
   0  10   6      192.84      242.07      5.34 o 
   1  10   6        6.31       21.48      7.31 o 
   2  10   6      126.54      165.93      5.99 o 
   3  10   6      103.07       97.68      3.89 o 
   4  10   6      507.62      457.90     15.04 o 
   5  10   6      159.13      152.44      5.67 o 
   6  10   6       64.18       69.83      2.91 o 
   7  10   6       29.31       31.14      2.75 o 
  -7  11   6       48.55       58.08      3.07 o 
  -6  11   6      359.48      389.85      9.61 o 
  -5  11   6     1071.64     1058.23     17.60 o 
  -4  11   6     1532.47     1495.92     80.05 o 
  -3  11   6     1175.86     1156.95     33.82 o 
  -2  11   6      359.74      326.77      5.77 o 
  -1  11   6     1530.29     1530.02     11.74 o 
   0  11   6     1119.77     1094.93     12.43 o 
   1  11   6     2280.51     2354.38     19.10 o 
   2  11   6      621.66      635.07     11.09 o 
   3  11   6      360.68      418.56      8.50 o 
   4  11   6      461.74      442.82     24.31 o 
   5  11   6      751.72      727.05     26.10 o 
   6  11   6      530.63      515.30     10.38 o 
  -6  12   6       46.61       56.12      2.94 o 
  -5  12   6       71.32       73.17      3.75 o 
  -4  12   6      642.69      631.88      9.77 o 
  -3  12   6      184.09      151.10      4.56 o 
  -2  12   6     1822.30     1556.74     12.12 o 
  -1  12   6       35.18       38.73      4.30 o 
   0  12   6      608.62      555.34     10.48 o 
   1  12   6      667.87      610.00     10.10 o 
   2  12   6     1076.76     1007.91     13.75 o 
   3  12   6       65.28       70.72      3.71 o 
   4  12   6       87.45       96.54      4.45 o 
   5  12   6      121.30      122.07      4.57 o 
   6  12   6      344.65      367.25      7.99 o 
  -6  13   6       75.80       83.39      4.67 o 
  -5  13   6      285.42      310.06      5.92 o 
  -4  13   6       11.68       17.18      2.34 o 
  -3  13   6      556.17      538.76     10.25 o 
  -2  13   6      590.62      596.29     10.36 o 
  -1  13   6      128.92      143.05      4.99 o 
   0  13   6      964.73      947.84     12.03 o 
   1  13   6       72.48       40.99      3.48 o 
   2  13   6     1033.75     1047.26     20.38 o 
   3  13   6      811.92      883.29     12.80 o 
   4  13   6      648.94      664.21     29.30 o 
   5  13   6       28.72       38.49      2.92 o 
   6  13   6      199.42      244.58      5.55 o 
  -5  14   6      199.30      206.86      5.58 o 
  -4  14   6      408.71      421.74      8.02 o 
  -3  14   6       67.24       64.66      3.55 o 
  -2  14   6      117.23      121.10      4.55 o 
  -1  14   6      409.17      321.53      7.32 o 
   0  14   6      336.32      305.92      7.12 o 
   1  14   6      385.53      358.55      7.92 o 
   2  14   6       45.70       52.52      3.97 o 
   3  14   6      113.40      114.50      5.98 o 
   4  14   6      182.49      201.84      5.16 o 
   5  14   6       29.22       25.91      2.21 o 
  -4  15   6      315.91      317.70      6.37 o 
  -3  15   6       40.23       46.42      2.87 o 
  -2  15   6      124.27      108.89      4.11 o 
  -1  15   6     1513.96     1400.10     48.07 o 
   0  15   6      249.06      235.45     15.53 o 
   1  15   6     1251.56     1155.05     35.45 o 
   2  15   6      165.15      167.69      5.35 o 
   3  15   6       92.50      101.05      3.65 o 
   4  15   6      183.05      212.73     18.26 o 
  -4  16   6      274.01      287.71      5.93 o 
  -3  16   6      506.56      486.83      9.73 o 
  -2  16   6      514.08      530.21     17.57 o 
  -1  16   6      387.27      356.25     35.01 o 
   0  16   6      279.07      265.69     18.96 o 
   1  16   6       37.52       40.36      3.19 o 
   2  16   6      271.29      250.82     20.85 o 
   3  16   6       85.89       84.88      4.12 o 
  -3  17   6      721.42      673.21      9.38 o 
  -2  17   6       62.96       63.03      4.23 o 
  -1  17   6      123.09      107.91      5.81 o 
   0  17   6       47.82       48.60      4.48 o 
   1  17   6      687.18      610.03     11.81 o 
   2  17   6      163.56      172.03      6.49 o 
  -2  18   6      240.89      250.32      5.76 o 
  -1  18   6      345.70      349.55      7.56 o 
   0  18   6       59.68       56.27      4.03 o 
   1  18   6      384.61      390.81      8.10 o 
  -8   1   7      113.19      128.21      4.03 o 
  -7   1   7      317.77      323.07      7.51 o 
  -6   1   7     3161.42     3198.94     58.49 o 
  -5   1   7      370.13      383.82     16.80 o 
  -4   1   7    10615.53    10973.54    225.10 o 
  -3   1   7      327.32      359.59      9.49 o 
  -2   1   7    16338.70    14760.27     97.26 o 
  -1   1   7     2112.31     2234.56     20.92 o 
   0   1   7     4970.33     4825.80     54.30 o 
   1   1   7     5783.48     5664.84     72.28 o 
   2   1   7     4126.75     3707.31     27.26 o 
   3   1   7     1396.89     1328.82     37.33 o 
   4   1   7     1300.80     1326.36     28.65 o 
   5   1   7      291.92      249.81      5.57 o 
   6   1   7      543.40      495.55      9.86 o 
   7   1   7      138.82      133.05      5.13 o 
   8   1   7       31.35       33.69      3.88 o 
  -8   2   7        1.19        6.19      3.52 o 
  -7   2   7       65.88       64.53      4.06 o 
  -6   2   7      404.71      446.34     26.57 o 
  -5   2   7      267.09      286.07      7.06 o 
  -4   2   7       14.03       23.19      5.18 o 
  -3   2   7        3.57       -0.01      3.53 o 
  -2   2   7     5046.17     5143.06     27.76 o 
  -1   2   7      101.26      156.37      4.15 o 
   0   2   7     1637.11     2027.45     21.52 o 
   1   2   7      601.47      649.68     12.86 o 
   2   2   7      946.87      959.37     16.35 o 
   3   2   7     4519.88     4587.84     28.02 o 
   4   2   7       17.11       17.60      5.32 o 
   5   2   7      412.19      386.94      6.99 o 
   6   2   7      126.60      107.15      5.00 o 
   7   2   7      714.92      602.07     67.50 o 
   8   2   7       18.09       12.50      3.60 o 
  -8   3   7     2702.92     2918.19     25.18 o 
  -7   3   7       12.42       14.75      4.84 o 
  -6   3   7     1318.73     1422.65    104.99 o 
  -5   3   7      982.86     1094.70     73.90 o 
  -4   3   7     1104.94     1046.91     15.29 o 
  -3   3   7      865.45      876.53     12.67 o 
  -2   3   7     1210.49     1048.33     13.79 o 
  -1   3   7     2024.01     2098.52     71.15 o 
   0   3   7     3501.73     3702.29     18.47 o 
   1   3   7      834.83      846.52      8.25 o 
   2   3   7      904.77      850.63     13.17 o 
   3   3   7     2808.16     2713.97     21.35 o 
   4   3   7      966.11      965.67     11.47 o 
   5   3   7     1028.72     1001.83     17.30 o 
   6   3   7        7.61        9.65      4.74 o 
   7   3   7      256.70      194.33      8.62 o 
   8   3   7      119.43      102.09      5.01 o 
  -8   4   7       16.25       19.67      3.67 o 
  -7   4   7        7.64        8.80      4.33 o 
  -6   4   7      214.36      216.45      9.24 o 
  -5   4   7      585.41      550.15     13.75 o 
  -4   4   7      129.90      150.53      7.43 o 
  -3   4   7      785.58      827.21     10.56 o 
  -2   4   7      368.94      387.92      6.73 o 
  -1   4   7      494.46      461.87     12.55 o 
   0   4   7     1159.70     1355.96     10.15 o 
   1   4   7      939.36      994.80     10.32 o 
   2   4   7       14.23       18.22      3.03 o 
   3   4   7      710.76      675.90     13.47 o 
   4   4   7      538.04      576.72     18.75 o 
   5   4   7     1639.84     1552.82     24.72 o 
   6   4   7       23.37       21.10      2.92 o 
   7   4   7      112.31       75.67      5.86 o 
   8   4   7      115.07       98.73      5.08 o 
  -8   5   7      240.66      279.05      7.81 o 
  -7   5   7      210.39      207.69      8.55 o 
  -6   5   7      399.71      389.11     11.97 o 
  -5   5   7       26.96       30.93      4.91 o 
  -4   5   7      990.84     1029.40     17.04 o 
  -3   5   7     1619.91     1570.23     19.54 o 
  -2   5   7      153.42      126.22      4.91 o 
  -1   5   7      216.55      227.25      4.35 o 
   0   5   7     1687.82     1686.91     32.56 o 
   1   5   7     1742.30     1810.82     23.08 o 
   2   5   7      682.74      684.65     10.78 o 
   3   5   7      413.40      432.27     16.23 o 
   4   5   7      853.69      759.31     12.34 o 
   5   5   7     1278.63     1094.80     36.10 o 
   6   5   7     1318.40     1101.36     41.45 o 
   7   5   7      699.41      564.22     12.84 o 
   8   5   7      125.88      132.15      3.44 o 
  -8   6   7       21.07       14.11      3.07 o 
  -7   6   7      328.56      380.41     10.67 o 
  -6   6   7      166.30      152.10      8.20 o 
  -5   6   7      903.09      907.30     17.19 o 
  -4   6   7       55.12       71.27      5.58 o 
  -3   6   7     3108.80     2906.00     26.37 o 
  -2   6   7      112.66       92.21      3.99 o 
  -1   6   7     2037.83     2114.08     54.89 o 
   0   6   7      108.80       87.64      4.31 o 
   1   6   7     1270.85     1155.40     13.85 o 
   2   6   7       54.18       46.83      3.73 o 
   3   6   7     1186.79     1071.83     26.21 o 
   4   6   7      291.86      265.78      7.83 o 
   5   6   7      366.41      300.29      8.45 o 
   6   6   7        9.59       13.00      3.44 o 
   7   6   7      321.33      302.21      9.08 o 
   8   6   7        7.11       11.13      1.82 o 
  -8   7   7       11.46       17.91      2.69 o 
  -7   7   7       59.04       59.26      5.10 o 
  -6   7   7      285.52      312.44     12.65 o 
  -5   7   7        2.88        3.63      3.37 o 
  -4   7   7       78.40       77.14      3.96 o 
  -3   7   7        7.16        4.04      8.81 o 
  -2   7   7     2908.64     3038.41     25.17 o 
  -1   7   7      710.91      751.96     13.04 o 
   0   7   7      198.05      191.52      6.54 o 
   1   7   7      241.04      298.17      7.21 o 
   2   7   7     1571.33     1617.01    129.97 o 
   3   7   7       29.33       29.93      3.24 o 
   4   7   7      291.07      252.24     34.93 o 
   5   7   7      155.34      120.43     17.63 o 
   6   7   7      209.04      172.78     24.35 o 
   7   7   7       72.91       74.94      7.24 o 
  -7   8   7     1487.75     1576.31     18.10 o 
  -6   8   7       14.64       15.33      5.98 o 
  -5   8   7     1759.12     1790.96     24.17 o 
  -4   8   7      113.94      114.24      8.81 o 
  -3   8   7     2520.49     2632.77     25.85 o 
  -2   8   7       97.22       96.74      8.52 o 
  -1   8   7     3929.75     3889.81     63.36 o 
   0   8   7       83.93      120.60      5.33 o 
   1   8   7     3845.59     3913.22     40.80 o 
   2   8   7       70.59       54.62      5.56 o 
   3   8   7      327.39      315.02      7.85 o 
   4   8   7       12.35       17.19      5.00 o 
   5   8   7      182.25      137.96     19.25 o 
   6   8   7       28.76       25.89      5.25 o 
   7   8   7       51.44       53.85      2.95 o 
  -7   9   7      174.21      177.06      5.78 o 
  -6   9   7        4.53        5.97      2.99 o 
  -5   9   7      722.94      749.27     21.20 o 
  -4   9   7        1.97        0.47      3.36 o 
  -3   9   7      550.02      607.89     13.35 o 
  -2   9   7       19.72       18.28      4.72 o 
  -1   9   7     1169.93     1273.00     16.18 o 
   0   9   7     1410.97     1528.23     20.00 o 
   1   9   7      803.98      915.93     11.55 o 
   2   9   7       66.16       61.20      4.16 o 
   3   9   7      689.39      748.54     24.61 o 
   4   9   7      110.77      104.95      6.36 o 
   5   9   7        3.65        2.47      2.64 o 
   6   9   7       97.62       81.41      3.39 o 
   7   9   7       12.19       16.42      2.87 o 
  -6  10   7      173.95      170.27      4.40 o 
  -5  10   7     1462.86     1443.46     20.12 o 
  -4  10   7        2.08        5.94      4.65 o 
  -3  10   7     1283.11     1319.12     79.41 o 
  -2  10   7      420.22      398.26      8.78 o 
  -1  10   7     2587.78     2720.02     32.86 o 
   0  10   7      646.02      601.64      9.23 o 
   1  10   7     2092.69     2109.04     22.26 o 
   2  10   7       17.49       32.46      5.53 o 
   3  10   7     2633.18     2630.76     29.59 o 
   4  10   7      507.39      468.85     11.20 o 
   5  10   7      759.60      774.88     23.03 o 
   6  10   7        1.92        4.97      1.98 o 
   7  10   7      701.30      826.29      9.60 o 
  -6  11   7        7.52        5.62      3.42 o 
  -5  11   7      176.33      168.17      7.46 o 
  -4  11   7        4.26        4.52      4.15 o 
  -3  11   7     2422.53     2104.13     27.33 o 
  -2  11   7       10.74       12.68      2.54 o 
  -1  11   7      479.46      441.08      8.00 o 
   0  11   7       44.86       71.63     13.53 o 
   1  11   7      690.85      736.54     11.02 o 
   2  11   7      119.84      141.67      6.83 o 
   3  11   7      246.48      242.43      5.62 o 
   4  11   7      254.24      262.46      8.11 o 
   5  11   7      339.54      357.11     12.84 o 
   6  11   7      404.50      423.06      8.69 o 
  -6  12   7      124.51      111.19      4.13 o 
  -5  12   7       22.94       14.11      2.71 o 
  -4  12   7       28.80       31.32      4.18 o 
  -3  12   7      932.46      833.43     11.12 o 
  -2  12   7      552.87      477.77      8.55 o 
  -1  12   7     3082.04     2637.93     34.87 o 
   0  12   7      187.45      176.81      5.67 o 
   1  12   7     1307.74     1266.05     18.85 o 
   2  12   7      195.80      222.79      7.06 o 
   3  12   7      478.53      541.48     13.56 o 
   4  12   7       73.59      102.31      7.57 o 
   5  12   7      607.37      683.26     22.61 o 
   6  12   7      224.48      247.55      6.00 o 
  -5  13   7      191.29      166.23      4.37 o 
  -4  13   7        1.86        1.06      2.12 o 
  -3  13   7      498.98      395.47      8.92 o 
  -2  13   7      163.64      168.16      5.39 o 
  -1  13   7      281.34      244.74      6.32 o 
   0  13   7      958.50      807.27     20.20 o 
   1  13   7     1210.63      950.15     12.64 o 
   2  13   7      391.50      341.95      8.19 o 
   3  13   7      200.72      188.96      6.41 o 
   4  13   7      139.85      150.05      8.65 o 
   5  13   7      138.29      142.64      9.55 o 
  -5  14   7      253.46      267.89      6.06 o 
  -4  14   7        5.20        3.91      2.50 o 
  -3  14   7       23.49       18.25      6.36 o 
  -2  14   7       42.25       36.73      3.11 o 
  -1  14   7       72.64       33.39      3.26 o 
   0  14   7        4.89        4.92      2.90 o 
   1  14   7     1090.93     1104.52     18.78 o 
   2  14   7      209.14      202.73      6.22 o 
   3  14   7      433.73      444.04     11.64 o 
   4  14   7       64.22       75.03      3.32 o 
   5  14   7      536.15      575.48      8.81 o 
  -4  15   7       62.46       62.83      2.62 o 
  -3  15   7       23.75       27.16      2.48 o 
  -2  15   7      277.98      295.17      6.02 o 
  -1  15   7      311.17      260.76      6.07 o 
   0  15   7       57.31       66.69      3.74 o 
   1  15   7      175.18      153.03      5.25 o 
   2  15   7      106.35       93.94      6.34 o 
   3  15   7       52.09       45.56      3.90 o 
   4  15   7       31.61       19.62      3.03 o 
  -3  16   7      449.88      461.74      8.31 o 
  -2  16   7       25.80       29.85      3.27 o 
  -1  16   7      418.16      399.08     11.78 o 
   0  16   7       44.21       41.05      3.37 o 
   1  16   7       62.31       73.30      5.00 o 
   2  16   7      185.76      172.27     13.67 o 
   3  16   7     1237.61     1225.14     12.84 o 
  -2  17   7      407.80      385.35      7.82 o 
  -1  17   7       41.60       37.20      3.68 o 
   0  17   7      778.42      739.57     12.23 o 
   1  17   7      497.31      450.91      9.62 o 
  -1  18   7      377.30      383.52      6.93 o 
   0  18   7      123.75      132.75      4.76 o 
  -8   0   8     1375.11     1535.32     15.78 o 
  -7   0   8      144.86      165.51      7.78 o 
  -6   0   8      817.64      849.68     17.35 o 
  -5   0   8      108.54      120.38      7.44 o 
  -4   0   8      581.87      567.55     13.13 o 
  -3   0   8      215.77      246.38     10.31 o 
  -2   0   8    16811.55    15931.36     73.83 o 
  -1   0   8      230.53      217.79      8.91 o 
   0   0   8    50628.45    45821.06    483.25 o 
   1   0   8      704.10      711.44     17.02 o 
   2   0   8     4910.52     4642.33     43.18 o 
   3   0   8      153.62      135.04      6.81 o 
   4   0   8     2274.29     2380.49     28.68 o 
   5   0   8      261.03      245.81     10.42 o 
   6   0   8      420.93      391.34     12.47 o 
   7   0   8       33.49       36.00      4.53 o 
  -8   1   8       10.36       13.09      2.48 o 
  -7   1   8       18.12       23.97      3.58 o 
  -6   1   8      937.14      948.50     29.17 o 
  -5   1   8       23.56       23.55      3.51 o 
  -4   1   8      142.28      193.11      7.31 o 
  -3   1   8      765.78      775.27     25.35 o 
  -2   1   8     2865.54     3037.18     76.67 o 
  -1   1   8       61.56       73.18      3.91 o 
   0   1   8     1817.88     2141.26     82.03 o 
   1   1   8      156.87      153.19      5.48 o 
   2   1   8     4593.72     4990.55     38.13 o 
   3   1   8       46.88       46.73      3.68 o 
   4   1   8      116.00      142.50      7.48 o 
   5   1   8      202.22      189.74      4.94 o 
   6   1   8      100.77       92.47      5.05 o 
   7   1   8       20.54       20.59      2.87 o 
   8   1   8        1.15       -3.63      3.63 o 
  -8   2   8      694.64      742.74     11.96 o 
  -7   2   8        1.37        1.76      3.04 o 
  -6   2   8      787.85      818.33     46.21 o 
  -5   2   8      198.69      236.36      8.35 o 
  -4   2   8     6247.21     7052.16    113.52 o 
  -3   2   8      267.57      229.77     15.64 o 
  -2   2   8     4005.10     3605.91     25.06 o 
  -1   2   8      273.05      325.20     10.18 o 
   0   2   8     2030.38     1834.59     16.44 o 
   1   2   8        0.07        6.21      2.77 o 
   2   2   8     8782.02     8094.82     42.04 o 
   3   2   8      234.19      261.87      8.32 o 
   4   2   8     3196.79     3221.33     73.61 o 
   5   2   8       87.32       89.63      3.84 o 
   6   2   8     1306.79     1176.96     94.67 o 
   7   2   8       87.09       79.43     10.19 o 
   8   2   8      198.20      192.12      5.82 o 
  -8   3   8     1506.28     1686.05     17.69 o 
  -7   3   8       21.52       25.31      4.53 o 
  -6   3   8      529.07      590.59     41.63 o 
  -5   3   8       61.87       61.95      4.12 o 
  -4   3   8        1.62        9.51      3.86 o 
  -3   3   8        2.92        7.04      5.35 o 
  -2   3   8      773.84      849.36     13.71 o 
  -1   3   8     1367.88     1228.42     39.91 o 
   0   3   8      174.07      173.40      3.85 o 
   1   3   8      213.16      180.09      5.62 o 
   2   3   8      153.23      155.63      6.32 o 
   3   3   8      415.74      420.64      9.46 o 
   4   3   8      378.08      406.54      7.80 o 
   5   3   8      553.78      556.81     12.98 o 
   6   3   8      202.03      176.23     10.76 o 
   7   3   8      659.98      443.95     11.84 o 
   8   3   8      126.38      115.63      4.77 o 
  -8   4   8      625.35      678.80     11.05 o 
  -7   4   8       71.57       69.02      6.04 o 
  -6   4   8     4641.68     4716.60     40.04 o 
  -5   4   8       82.66       88.89      7.12 o 
  -4   4   8     2176.89     2264.87     26.14 o 
  -3   4   8       42.01       66.41     10.49 o 
  -2   4   8     5110.83     4716.97     44.71 o 
  -1   4   8       84.06      107.44      4.97 o 
   0   4   8     1617.28     1632.73     17.21 o 
   1   4   8       11.26       13.28      2.54 o 
   2   4   8      945.80      912.22     11.92 o 
   3   4   8       36.31       19.00      7.12 o 
   4   4   8      802.67      666.24     50.52 o 
   5   4   8       19.55       28.01      5.36 o 
   6   4   8      799.74      697.22    108.41 o 
   7   4   8      205.94      151.04      7.48 o 
   8   4   8      246.96      227.96      5.99 o 
  -8   5   8       17.71       22.37      3.16 o 
  -7   5   8      496.30      495.95     12.01 o 
  -6   5   8        5.25        9.28      4.45 o 
  -5   5   8      278.49      263.08     10.01 o 
  -4   5   8      577.08      636.45     14.23 o 
  -3   5   8     2444.65     2236.73     31.03 o 
  -2   5   8       45.07       46.90      3.37 o 
  -1   5   8     6723.70     6975.76     28.17 o 
   0   5   8      732.11      802.34     23.66 o 
   1   5   8     3303.72     3556.56     20.51 o 
   2   5   8      109.35      105.28      9.22 o 
   3   5   8      661.94      663.16     16.74 o 
   4   5   8       28.88       17.01      6.97 o 
   5   5   8      171.01      167.61     32.19 o 
   6   5   8        3.21        7.86      6.11 o 
   7   5   8      273.17      226.80      8.04 o 
  -8   6   8      253.69      275.32      6.23 o 
  -7   6   8        0.06        1.74      3.51 o 
  -6   6   8       54.21       53.84      5.61 o 
  -5   6   8       51.27       51.61      5.51 o 
  -4   6   8     1491.88     1518.92     21.35 o 
  -3   6   8     1371.49     1602.84     20.01 o 
  -2   6   8     1302.83     1171.03     15.94 o 
  -1   6   8        0.27        7.47      3.74 o 
   0   6   8     1776.68     1817.29     18.82 o 
   1   6   8      589.95      683.52     19.89 o 
   2   6   8     1428.47     1446.86     26.06 o 
   3   6   8       41.91       46.76      5.74 o 
   4   6   8      436.72      385.16     18.54 o 
   5   6   8        9.92       22.21      9.33 o 
   6   6   8       91.92       83.40      4.67 o 
   7   6   8       40.62       36.59      4.00 o 
  -7   7   8      780.35      858.03     13.94 o 
  -6   7   8        1.82        6.62      3.90 o 
  -5   7   8     2174.57     2315.68    132.63 o 
  -4   7   8      187.96      194.44      5.72 o 
  -3   7   8     3986.15     4299.62     22.72 o 
  -2   7   8       27.55       31.06     11.07 o 
  -1   7   8     1609.67     1558.31     26.95 o 
   0   7   8       79.94       86.40      7.01 o 
   1   7   8     4501.75     4489.99     42.92 o 
   2   7   8      363.95      389.10      7.20 o 
   3   7   8     1950.49     1821.34    106.31 o 
   4   7   8       71.02       55.74      8.47 o 
   5   7   8     1304.23     1137.70     51.43 o 
   6   7   8       10.82        7.71      3.77 o 
   7   7   8      182.88      191.36      5.14 o 
  -7   8   8       10.25       13.22      3.14 o 
  -6   8   8      338.08      357.47     31.62 o 
  -5   8   8      332.82      354.89     18.17 o 
  -4   8   8      266.34      285.11      8.89 o 
  -3   8   8      203.16      206.78      8.03 o 
  -2   8   8        4.50       -0.74      5.19 o 
  -1   8   8        0.09        6.11      4.31 o 
   0   8   8      443.77      429.61     14.80 o 
   1   8   8      119.97      161.24     21.48 o 
   2   8   8      239.29      251.00      6.79 o 
   3   8   8        4.35       14.20      5.15 o 
   4   8   8      559.58      518.72     49.99 o 
   5   8   8        5.22        4.53      4.54 o 
   6   8   8      260.66      252.44      4.94 o 
   7   8   8       40.72       33.67      2.12 o 
  -7   9   8      581.86      636.68      8.81 o 
  -6   9   8      937.67     1006.75     15.03 o 
  -5   9   8      542.28      564.68     14.54 o 
  -4   9   8      242.30      259.69      6.26 o 
  -3   9   8      338.14      309.03      9.74 o 
  -2   9   8      184.28      201.02      8.15 o 
  -1   9   8     3006.61     3035.90    113.38 o 
   0   9   8       16.41       18.07      3.74 o 
   1   9   8     1376.61     1386.06     17.79 o 
   2   9   8      334.64      333.44     11.38 o 
   3   9   8     3204.59     3243.44     83.43 o 
   4   9   8        5.67        8.90      2.96 o 
   5   9   8     1505.11     1469.32     30.20 o 
   6   9   8        0.49        3.92      2.06 o 
   7   9   8      314.84      379.65      6.57 o 
  -7  10   8      654.88      695.72      9.21 o 
  -6  10   8      973.40     1048.80      9.15 o 
  -5  10   8     1374.08     1440.26     18.80 o 
  -4  10   8     1248.62     1237.68     18.77 o 
  -3  10   8      132.86      120.11      6.91 o 
  -2  10   8      317.39      313.82      9.32 o 
  -1  10   8      432.61      430.27      7.76 o 
   0  10   8       62.82       87.11     29.09 o 
   1  10   8      331.13      340.96      7.73 o 
   2  10   8      255.68      232.07      7.16 o 
   3  10   8        0.01        8.75      3.18 o 
   4  10   8      275.09      239.05     14.99 o 
   5  10   8      137.32      126.29      5.71 o 
   6  10   8        1.09        0.06      1.91 o 
  -6  11   8      103.84       97.58      4.98 o 
  -5  11   8      923.18      977.53     14.85 o 
  -4  11   8     1098.62     1017.23     20.40 o 
  -3  11   8     1572.30     1409.78     22.41 o 
  -2  11   8     1122.10     1009.87     77.46 o 
  -1  11   8     1296.53     1152.80     45.57 o 
   0  11   8       72.35       71.29      6.20 o 
   1  11   8     3656.63     3447.45     23.77 o 
   2  11   8      689.31      658.23     11.38 o 
   3  11   8     2256.16     2173.85     20.83 o 
   4  11   8        0.00       -0.95      3.30 o 
   5  11   8      395.25      435.06      7.52 o 
   6  11   8       70.63       74.63      3.93 o 
  -6  12   8      231.46      229.09      5.83 o 
  -5  12   8       10.14        4.74      2.26 o 
  -4  12   8      141.50      128.49      4.74 o 
  -3  12   8        2.13        6.41      2.86 o 
  -2  12   8        3.94        5.28      2.97 o 
  -1  12   8       51.30       54.70      3.63 o 
   0  12   8       69.56       66.70      3.84 o 
   1  12   8       11.97       10.81      3.24 o 
   2  12   8        0.72        0.40      3.31 o 
   3  12   8     1619.60     1491.72     23.83 o 
   4  12   8      122.78      137.92     12.82 o 
   5  12   8      261.37      270.30     16.66 o 
  -5  13   8      434.36      432.29      8.68 o 
  -4  13   8      160.61      155.09      6.54 o 
  -3  13   8      483.65      578.42     38.23 o 
  -2  13   8      345.77      289.04     22.19 o 
  -1  13   8      191.99      218.61     10.45 o 
   0  13   8       53.80       51.71      3.59 o 
   1  13   8      245.97      301.79      9.91 o 
   2  13   8       53.34       53.84      4.01 o 
   3  13   8      437.32      495.32     13.13 o 
   4  13   8      302.12      310.29      9.65 o 
   5  13   8      994.68     1056.85     13.79 o 
  -5  14   8       39.86       39.10      2.79 o 
  -4  14   8      566.20      539.17      9.95 o 
  -3  14   8        5.41        5.68      2.57 o 
  -2  14   8        1.29        3.68      2.59 o 
  -1  14   8      166.73      130.97      4.78 o 
   0  14   8      120.21       90.68     11.30 o 
   1  14   8       30.26       30.07      3.38 o 
   2  14   8       57.63       56.20      5.74 o 
   3  14   8       93.66       93.49      5.68 o 
   4  14   8       78.56       73.25      4.89 o 
  -4  15   8       91.50      104.34      3.99 o 
  -3  15   8      676.89      692.57      8.06 o 
  -2  15   8       85.23       55.53      2.96 o 
  -1  15   8      205.91      214.04      5.41 o 
   0  15   8      180.09      172.76      5.15 o 
   1  15   8      126.64      134.41      4.76 o 
   2  15   8      300.40      253.14      5.97 o 
   3  15   8       50.30       55.53      4.07 o 
   4  15   8      198.31      193.81      5.27 o 
  -3  16   8      189.31      186.71      4.86 o 
  -2  16   8       92.19       80.11      3.03 o 
  -1  16   8       17.15       14.06      2.43 o 
   0  16   8      327.78      250.48      5.32 o 
   1  16   8       18.22       12.61      2.83 o 
   2  16   8      179.73      153.67      5.51 o 
   3  16   8       79.49       69.00      3.37 o 
  -1  17   8      939.14      925.57     11.73 o 
   0  17   8       58.92       55.52      3.94 o 
   1  17   8      234.18      241.18      6.72 o 
  -8   1   9      174.06      175.54      5.43 o 
  -7   1   9       13.48       13.81      2.92 o 
  -6   1   9      962.38     1014.14     15.85 o 
  -5   1   9      406.87      390.45      8.74 o 
  -4   1   9     2722.51     2935.34     54.89 o 
  -3   1   9     1503.28     1448.96     27.43 o 
  -2   1   9      991.72      897.33     13.39 o 
  -1   1   9      605.44      514.99      9.77 o 
   0   1   9     2722.28     2692.68     49.10 o 
   1   1   9      760.35      717.08     10.12 o 
   2   1   9     7232.38     6842.75     75.41 o 
   3   1   9      557.81      478.01     48.29 o 
   4   1   9     4315.88     4422.02     52.19 o 
   5   1   9      846.05      789.38     12.71 o 
   6   1   9     1128.21     1009.94     13.60 o 
   7   1   9      197.21      183.85      5.13 o 
  -8   2   9      353.52      337.71      7.35 o 
  -7   2   9       21.37       27.83      3.00 o 
  -6   2   9        4.44        4.93      3.24 o 
  -5   2   9      269.89      308.05     18.41 o 
  -4   2   9     1513.57     1716.15     16.35 o 
  -3   2   9       46.90       60.26      5.50 o 
  -2   2   9     1001.99     1021.81     25.29 o 
  -1   2   9        5.78       21.40      3.03 o 
   0   2   9        0.53       13.01      2.33 o 
   1   2   9        0.70        3.37      3.37 o 
   2   2   9      266.68      289.15      7.69 o 
   3   2   9       54.06       49.93      5.02 o 
   4   2   9     1054.57     1124.18     15.46 o 
   5   2   9      344.63      314.37     11.05 o 
   6   2   9      135.96      109.74      4.93 o 
   7   2   9       12.64        9.30      3.53 o 
  -8   3   9     1691.52     1836.88     16.26 o 
  -7   3   9      605.82      646.92     13.71 o 
  -6   3   9     2344.40     2432.48     81.09 o 
  -5   3   9     1263.30     1329.72     53.88 o 
  -4   3   9      487.94      511.40      9.21 o 
  -3   3   9     1284.02     1263.77     43.28 o 
  -2   3   9     3455.07     3317.64    189.48 o 
  -1   3   9      393.02      339.68      6.61 o 
   0   3   9     4325.36     4332.15     26.69 o 
   1   3   9        1.13        1.28      3.27 o 
   2   3   9     1045.83      866.02     32.32 o 
   3   3   9     1482.50     1278.34     22.37 o 
   4   3   9      782.26      654.29     41.57 o 
   5   3   9       69.33       60.26      3.83 o 
   6   3   9     1052.86      961.85    116.66 o 
   7   3   9       66.79       53.16      5.12 o 
  -8   4   9      106.21      109.69      4.39 o 
  -7   4   9     1160.43     1198.75     17.86 o 
  -6   4   9     2272.29     2236.89     27.27 o 
  -5   4   9      792.47      826.79     17.36 o 
  -4   4   9     2118.27     2309.10     62.15 o 
  -3   4   9      348.85      338.04     35.46 o 
  -2   4   9      188.45      180.38      6.43 o 
  -1   4   9      112.28      141.38      5.08 o 
   0   4   9      235.24      285.34      8.81 o 
   1   4   9     3010.55     3095.59     25.26 o 
   2   4   9      168.43      196.35      6.14 o 
   3   4   9     2142.43     2130.42    212.33 o 
   4   4   9      195.74      196.47     24.22 o 
   5   4   9      139.52      113.91     11.52 o 
   6   4   9        1.90        0.98      3.12 o 
   7   4   9      203.25      184.00      7.50 o 
  -8   5   9       29.96       43.61      2.91 o 
  -7   5   9      372.27      371.90      9.98 o 
  -6   5   9      149.08      150.98      7.86 o 
  -5   5   9       59.49       65.73      5.98 o 
  -4   5   9     2954.95     3094.29     31.15 o 
  -3   5   9       45.51       48.44      5.14 o 
  -2   5   9     3160.51     3086.10     74.15 o 
  -1   5   9     1641.87     1723.64     14.99 o 
   0   5   9     1413.78     1340.76     24.18 o 
   1   5   9     4427.91     4586.90    114.17 o 
   2   5   9     3232.81     3319.69     51.94 o 
   3   5   9       23.97       17.47      4.05 o 
   4   5   9      695.08      577.99     54.02 o 
   5   5   9      284.82      244.72     32.45 o 
   6   5   9      194.91      141.11      8.25 o 
   7   5   9       99.59       79.23      5.22 o 
  -7   6   9      279.00      282.33      8.37 o 
  -6   6   9       16.39       22.48      4.55 o 
  -5   6   9     1765.34     1715.72     23.68 o 
  -4   6   9       20.31       29.39      4.89 o 
  -3   6   9     2628.29     2848.15     27.61 o 
  -2   6   9      992.67     1024.68     21.00 o 
  -1   6   9    10543.32    10142.27    137.48 o 
   0   6   9      138.58      145.64      4.68 o 
   1   6   9     3291.17     3150.52     35.60 o 
   2   6   9      287.20      288.64     10.02 o 
   3   6   9     2919.30     2760.23     23.87 o 
   4   6   9      281.39      267.52      8.18 o 
   5   6   9     1427.04     1224.74     16.26 o 
   6   6   9        4.69        1.89      3.88 o 
   7   6   9      136.62      147.21      3.78 o 
  -7   7   9      359.74      369.62      8.53 o 
  -6   7   9       85.81       83.47      5.93 o 
  -5   7   9      784.30      835.15     16.13 o 
  -4   7   9       64.06       63.91     12.21 o 
  -3   7   9     1952.63     2120.93     16.29 o 
  -2   7   9      112.04      106.99      5.49 o 
  -1   7   9     1643.43     1820.63     22.07 o 
   0   7   9      574.46      576.35     14.04 o 
   1   7   9      250.22      300.73      5.55 o 
   2   7   9       49.21       57.79      2.75 o 
   3   7   9      496.24      500.70     16.70 o 
   4   7   9      624.10      584.77     15.34 o 
   5   7   9       19.13       19.08      3.74 o 
   6   7   9       91.54       92.81      6.83 o 
   7   7   9       15.29       12.74      1.63 o 
  -7   8   9      683.32      708.26      9.95 o 
  -6   8   9      145.16      155.55      6.64 o 
  -5   8   9     2038.92     2286.78     81.64 o 
  -4   8   9     1782.13     1914.68     16.02 o 
  -3   8   9     1690.41     1749.81     35.75 o 
  -2   8   9      159.28      158.65      7.09 o 
  -1   8   9      915.02      948.30     13.04 o 
   0   8   9      738.87      826.54     28.11 o 
   1   8   9     2155.56     2328.79     19.66 o 
   2   8   9        8.96       18.13      2.82 o 
   3   8   9      807.36      782.24     42.32 o 
   4   8   9       50.39       52.36      5.74 o 
   5   8   9      220.52      218.97      7.60 o 
   6   8   9      237.44      232.59      4.39 o 
   7   8   9      838.61      737.56      9.31 o 
  -7   9   9      173.75      165.11      5.06 o 
  -6   9   9      266.77      282.67      7.39 o 
  -5   9   9       17.33       14.48      3.16 o 
  -4   9   9      194.64      200.06     16.46 o 
  -3   9   9      650.81      648.67     13.58 o 
  -2   9   9     1907.25     1741.56     22.64 o 
  -1   9   9       19.35       26.99      4.46 o 
   0   9   9      593.32      617.08      8.26 o 
   1   9   9       28.26       34.17      3.23 o 
   2   9   9      526.38      576.72     19.50 o 
   3   9   9       86.96       88.67      4.99 o 
   4   9   9       55.36       51.62      4.26 o 
   5   9   9      111.25       94.63      3.54 o 
   6   9   9      181.56      178.12      5.74 o 
  -6  10   9       20.91       22.03      3.37 o 
  -5  10   9       33.03       32.92      4.21 o 
  -4  10   9        2.88        2.66      4.29 o 
  -3  10   9     1372.14     1263.15     29.30 o 
  -2  10   9      742.68      637.63     13.99 o 
  -1  10   9     1045.45     1062.70     67.62 o 
   0  10   9      726.27      648.78     35.21 o 
   1  10   9      827.23      884.36     34.93 o 
   2  10   9      253.10      242.47     14.61 o 
   3  10   9     1178.50     1210.56    106.94 o 
   4  10   9       94.63       86.98      4.62 o 
   5  10   9     2905.54     3126.52     17.50 o 
   6  10   9       58.49       46.89     12.77 o 
  -6  11   9      225.39      228.07      6.37 o 
  -5  11   9       33.73       30.51      4.19 o 
  -4  11   9        2.11        0.54      3.59 o 
  -3  11   9       19.09       18.23      4.00 o 
  -2  11   9      248.41      214.76      8.25 o 
  -1  11   9      458.84      476.43     33.58 o 
   0  11   9      746.75      677.93     46.05 o 
   1  11   9       44.09       30.44      3.49 o 
   2  11   9        0.78        2.53      3.55 o 
   3  11   9      165.05      128.15      8.18 o 
   4  11   9       12.33       10.55      4.73 o 
   5  11   9       63.48       69.33      5.37 o 
  -6  12   9      740.07      753.14      8.90 o 
  -5  12   9      158.16      158.69      6.19 o 
  -4  12   9       51.30       52.18      4.67 o 
  -3  12   9      229.47      223.38      8.37 o 
  -2  12   9       32.83       34.50      3.67 o 
  -1  12   9     2077.26     1904.88    110.60 o 
   0  12   9     1264.89     1068.68     27.89 o 
   1  12   9     1989.28     1806.30     62.55 o 
   2  12   9      946.95      838.99     22.17 o 
   3  12   9      533.15      560.43     14.36 o 
   4  12   9       23.11       13.66      4.30 o 
   5  12   9      129.46      159.48      6.44 o 
  -5  13   9        2.45        2.42      2.46 o 
  -4  13   9        4.74        4.62      2.99 o 
  -3  13   9      174.35      144.50      6.58 o 
  -2  13   9      885.59      800.73     57.80 o 
  -1  13   9      394.53      313.05     10.76 o 
   0  13   9      731.00      627.35     21.37 o 
   1  13   9       29.16       30.21      3.19 o 
   2  13   9       23.48       21.38      3.18 o 
   3  13   9      147.36      123.07      6.87 o 
   4  13   9      100.12       75.15      5.29 o 
   5  13   9        2.31        1.58      2.53 o 
  -4  14   9      386.49      368.83      7.88 o 
  -3  14   9      634.34      602.85     11.26 o 
  -2  14   9      696.18      638.72     18.87 o 
  -1  14   9      757.46      761.39     37.30 o 
   0  14   9       31.12       35.68      3.17 o 
   1  14   9        2.18        3.62      2.83 o 
   2  14   9        0.18        0.84      2.79 o 
   3  14   9      330.31      353.14      9.49 o 
   4  14   9       12.72        9.40      3.11 o 
  -3  15   9      212.36      199.86      5.96 o 
  -2  15   9      231.41      245.66     17.02 o 
  -1  15   9       20.31       18.49      2.56 o 
   0  15   9      147.60      161.94      6.32 o 
   1  15   9        0.78        8.26      3.87 o 
   2  15   9       18.89       16.85      3.16 o 
   3  15   9      229.24      215.31      6.38 o 
  -2  16   9       41.26       47.93      3.26 o 
  -1  16   9       97.47       91.04      3.17 o 
   0  16   9       54.38       56.07      3.96 o 
   1  16   9      878.42      892.14     16.72 o 
   2  16   9      165.16      144.11      4.85 o 
   0  17   9      111.96      107.85      4.22 o 
  -7   0  10      254.75      252.65      8.10 o 
  -6   0  10       14.77       15.51      4.33 o 
  -5   0  10      371.37      367.76     11.74 o 
  -4   0  10       75.32       79.91      6.37 o 
  -3   0  10      614.32      572.60     13.08 o 
  -2   0  10     1692.73     1679.92     26.40 o 
  -1   0  10     2084.40     1779.58     26.68 o 
   0   0  10     1318.11     1463.15     25.22 o 
   1   0  10     3701.92     3638.68     29.30 o 
   2   0  10      985.53      939.13     16.20 o 
   3   0  10     3698.50     3896.56     36.11 o 
   4   0  10       50.45       86.48      7.17 o 
   5   0  10      765.64      718.24     17.16 o 
   6   0  10      649.84      587.07     13.87 o 
   7   0  10      342.52      333.79      8.58 o 
  -7   1  10      148.43      152.07      4.56 o 
  -6   1  10       49.72       60.14      4.04 o 
  -5   1  10      199.80      215.17      6.67 o 
  -4   1  10       82.42       78.00      4.49 o 
  -3   1  10      135.03      156.45      5.14 o 
  -2   1  10       45.95       41.99      4.80 o 
  -1   1  10       10.36       12.60      5.10 o 
   0   1  10      199.84      229.52      7.38 o 
   1   1  10       88.10      102.27      4.48 o 
   2   1  10      748.98      756.29     10.32 o 
   3   1  10        0.14        3.10      4.33 o 
   4   1  10       86.64       90.94      6.67 o 
   5   1  10      371.65      348.99      8.61 o 
   6   1  10        5.78        6.60      2.94 o 
   7   1  10       97.84      100.58      3.60 o 
  -7   2  10     1529.80     1520.53     12.37 o 
  -6   2  10      211.12      210.08     13.97 o 
  -5   2  10       38.66       43.90      5.26 o 
  -4   2  10      462.79      462.38      8.95 o 
  -3   2  10      610.79      584.52      9.32 o 
  -2   2  10     1548.44     1456.46     17.48 o 
  -1   2  10     4598.17     4405.97     80.97 o 
   0   2  10      252.78      211.58      7.18 o 
   1   2  10     3426.01     3200.69     26.79 o 
   2   2  10      147.14      113.63      5.92 o 
   3   2  10      238.73      253.50     26.06 o 
   4   2  10     1251.80     1202.60     80.22 o 
   5   2  10     1067.82     1070.93     14.86 o 
   6   2  10     1187.88     1026.31     68.35 o 
   7   2  10      670.50      578.99     11.60 o 
  -7   3  10      866.23      902.09     14.68 o 
  -6   3  10     1453.53     1500.50     38.39 o 
  -5   3  10      263.53      277.81     10.22 o 
  -4   3  10      236.29      241.55      7.72 o 
  -3   3  10     1508.45     1636.31     15.01 o 
  -2   3  10      828.65      790.14     20.80 o 
  -1   3  10      789.38      705.37     15.32 o 
   0   3  10     2669.33     2871.05     29.94 o 
   1   3  10      161.21      172.76      5.57 o 
   2   3  10       69.48       56.27      4.99 o 
   3   3  10       86.99       92.65      6.45 o 
   4   3  10      166.86      200.72      9.53 o 
   5   3  10      621.15      614.07      9.53 o 
   6   3  10       12.39       19.49      5.59 o 
   7   3  10       60.17       55.07      4.53 o 
  -7   4  10      154.31      154.11      6.69 o 
  -6   4  10      672.19      685.06     15.01 o 
  -5   4  10     3545.37     3600.51    159.97 o 
  -4   4  10     4574.12     4863.99    110.46 o 
  -3   4  10     3370.25     3471.02     30.17 o 
  -2   4  10       34.40      130.68     64.85 o 
  -1   4  10     2204.08     2154.17     21.83 o 
   0   4  10      682.62      653.05     11.47 o 
   1   4  10     2178.36     2317.06     41.34 o 
   2   4  10     1197.29     1203.53     20.52 o 
   3   4  10     3140.14     2988.57    128.98 o 
   4   4  10     1228.04     1110.92    133.13 o 
   5   4  10      473.11      425.71     55.63 o 
   6   4  10       11.42        9.52      4.46 o 
   7   4  10      265.30      243.95      7.52 o 
  -7   5  10      131.28      132.22      5.94 o 
  -6   5  10       71.46       80.68      6.15 o 
  -5   5  10      920.48      866.81     17.44 o 
  -4   5  10     1860.05     1889.99     24.78 o 
  -3   5  10     1612.98     1660.83     21.95 o 
  -2   5  10     6050.07     6206.58    110.84 o 
  -1   5  10     2855.81     2959.69     16.99 o 
   0   5  10      408.70      385.06     10.85 o 
   1   5  10     3197.37     3380.58     20.27 o 
   2   5  10        5.15        2.11      3.86 o 
   3   5  10      797.14      783.37     12.63 o 
   4   5  10       87.63       84.99      5.18 o 
   5   5  10      919.29      858.48     81.20 o 
   6   5  10       55.87       42.11      5.57 o 
   7   5  10      363.04      371.15      8.56 o 
  -7   6  10      573.50      592.74     10.32 o 
  -6   6  10      361.99      357.20     10.23 o 
  -5   6  10     1884.75     1811.93     23.79 o 
  -4   6  10     1350.65     1361.33     20.65 o 
  -3   6  10     2068.23     2070.21     23.74 o 
  -2   6  10     1101.05     1177.33     16.49 o 
  -1   6  10     3796.47     3936.65    116.22 o 
   0   6  10     1759.86     1901.40     37.05 o 
   1   6  10     1141.26     1255.83      9.48 o 
   2   6  10      314.34      336.60      6.31 o 
   3   6  10     1006.74      980.97     20.47 o 
   4   6  10        2.62       -2.24      4.11 o 
   5   6  10      789.79      775.36     33.28 o 
   6   6  10      195.20      190.35      8.21 o 
   7   6  10      102.74      116.07      2.97 o 
  -7   7  10      404.36      407.14      7.74 o 
  -6   7  10        5.74        8.31      3.62 o 
  -5   7  10      973.67      960.53     16.57 o 
  -4   7  10      103.86      106.61      6.66 o 
  -3   7  10     3509.11     3588.62     30.24 o 
  -2   7  10        6.75       17.32      5.85 o 
  -1   7  10     3173.08     3297.12     50.69 o 
   0   7  10     2240.11     2293.70     40.59 o 
   1   7  10     1271.39     1324.06     11.69 o 
   2   7  10     1242.16     1314.01     15.46 o 
   3   7  10     2370.82     2382.66     22.28 o 
   4   7  10       94.02      101.24      5.52 o 
   5   7  10      519.73      506.20     10.00 o 
   6   7  10       45.54       43.05      2.70 o 
   7   7  10      116.76      105.39      4.00 o 
  -7   8  10      609.98      577.77      8.48 o 
  -6   8  10       71.01       67.37      4.39 o 
  -5   8  10     1334.96     1354.64     18.41 o 
  -4   8  10     1172.92     1250.25     18.01 o 
  -3   8  10     2226.03     2273.18     22.96 o 
  -2   8  10     1183.65     1049.61     17.54 o 
  -1   8  10       78.02       80.39      4.47 o 
   0   8  10       50.30       49.24      7.52 o 
   1   8  10      702.85      718.99     13.71 o 
   2   8  10     1066.15     1100.18     13.61 o 
   3   8  10      102.38       97.73      5.11 o 
   4   8  10       35.14       41.32      4.39 o 
   5   8  10       19.38       27.05      2.55 o 
   6   8  10        3.30        1.50      2.28 o 
  -6   9  10     1119.29     1168.36     13.35 o 
  -5   9  10      573.35      643.33     11.37 o 
  -4   9  10      210.44      225.12      7.52 o 
  -3   9  10       16.04       18.22      3.77 o 
  -2   9  10       35.10       46.87      4.56 o 
  -1   9  10       56.58       50.18      4.82 o 
   0   9  10       19.73       14.61      6.10 o 
   1   9  10      714.62      735.05     16.89 o 
   2   9  10      434.23      470.39     13.76 o 
   3   9  10       73.07       67.72      4.38 o 
   4   9  10      563.28      571.35     10.54 o 
   5   9  10      334.89      367.74      7.62 o 
   6   9  10       10.42        8.29      2.84 o 
  -6  10  10      184.87      180.38      5.76 o 
  -5  10  10       15.84       27.92      4.23 o 
  -4  10  10      808.70      779.30     15.00 o 
  -3  10  10      121.66      105.52      6.52 o 
  -2  10  10       44.51       43.05      5.04 o 
  -1  10  10       95.66       74.49      5.58 o 
   0  10  10        5.49        4.42      2.56 o 
   1  10  10        9.70       10.62      2.54 o 
   2  10  10        3.56        2.63      3.06 o 
   3  10  10      168.78      196.63     18.66 o 
   4  10  10      429.89      444.98     20.29 o 
   5  10  10      233.02      236.61      5.45 o 
  -6  11  10       63.72       69.64      3.53 o 
  -5  11  10       61.27       55.45      4.43 o 
  -4  11  10     1110.60     1039.97     16.37 o 
  -3  11  10      385.07      358.10     10.41 o 
  -2  11  10     1090.27      930.56     16.51 o 
  -1  11  10      444.74      376.79     10.88 o 
   0  11  10       68.09       70.13      3.81 o 
   1  11  10      385.70      360.48     12.91 o 
   2  11  10      229.35      209.43      7.38 o 
   3  11  10      673.37      700.28     56.05 o 
   4  11  10      211.45      172.51      8.14 o 
   5  11  10      122.35      126.36      5.85 o 
  -5  12  10        0.02       -1.16      2.43 o 
  -4  12  10      125.57      107.33      5.57 o 
  -3  12  10        9.44       12.44      3.53 o 
  -2  12  10        0.00        4.80      3.49 o 
  -1  12  10       10.22       15.88      4.36 o 
   0  12  10      110.77      113.98      6.88 o 
   1  12  10       73.38       66.62      4.17 o 
   2  12  10      108.04      100.55      6.99 o 
   3  12  10       42.18       42.66      5.56 o 
   4  12  10      104.32      102.06      5.88 o 
   5  12  10        4.49        5.61      2.68 o 
  -5  13  10      497.01      550.62      8.02 o 
  -4  13  10     1178.52     1117.14     14.19 o 
  -3  13  10       45.81       43.51      4.32 o 
  -2  13  10      536.87      503.50     11.42 o 
  -1  13  10      151.39      182.82     12.53 o 
   0  13  10      323.02      297.58     20.60 o 
   1  13  10      956.65      920.74     34.58 o 
   2  13  10       60.97       44.70      4.99 o 
   3  13  10      636.53      637.33     13.40 o 
   4  13  10      254.57      274.78      7.73 o 
  -4  14  10       89.99       93.94      4.10 o 
  -3  14  10       41.19       48.82      3.90 o 
  -2  14  10      134.11      135.44      6.04 o 
  -1  14  10       72.89       65.63      3.34 o 
   0  14  10      309.18      293.05     19.90 o 
   1  14  10      215.40      177.96      7.21 o 
   2  14  10      867.13      826.89     14.38 o 
   3  14  10       36.10       50.53      4.06 o 
   4  14  10      358.91      422.40      7.59 o 
  -3  15  10      198.61      220.75      5.80 o 
  -2  15  10      258.20      230.67      6.59 o 
  -1  15  10      407.43      388.12     22.49 o 
   0  15  10      259.09      221.33     10.72 o 
   1  15  10      218.58      196.12      6.67 o 
   2  15  10      300.23      296.43      7.60 o 
   3  15  10       35.98       44.84      3.23 o 
  -2  16  10        0.82        0.81      2.57 o 
  -1  16  10       44.39       52.37      3.42 o 
   0  16  10      386.12      384.38      7.76 o 
   1  16  10        7.63        8.71      2.65 o 
  -7   1  11      645.70      644.01      7.66 o 
  -6   1  11       21.09       22.35      3.07 o 
  -5   1  11      528.89      506.23      9.47 o 
  -4   1  11       56.03       55.76      4.02 o 
  -3   1  11      490.75      442.82     10.02 o 
  -2   1  11        3.77       15.12      4.55 o 
  -1   1  11      502.47      385.56      9.56 o 
   0   1  11      592.01      635.22     15.72 o 
   1   1  11      849.08      810.98     19.41 o 
   2   1  11      818.91      827.97     39.31 o 
   3   1  11     1258.73     1263.06     16.25 o 
   4   1  11      224.77      228.64      8.51 o 
   5   1  11      307.37      291.25      7.52 o 
   6   1  11        6.20        9.27      2.71 o 
   7   1  11      426.41      453.76      8.91 o 
  -7   2  11      410.67      384.94      9.39 o 
  -6   2  11      547.85      503.84     11.21 o 
  -5   2  11      120.47      126.70      5.27 o 
  -4   2  11      193.47      190.96      6.00 o 
  -3   2  11        3.17       26.37     12.09 o 
  -2   2  11      285.09      275.64      5.43 o 
  -1   2  11       75.88       58.87      6.13 o 
   0   2  11        0.19        6.41      4.48 o 
   1   2  11       27.27       38.32      3.08 o 
   2   2  11      457.78      415.07      8.07 o 
   3   2  11      113.56      119.80     10.45 o 
   4   2  11      625.82      624.81     42.74 o 
   5   2  11        0.76        3.85      3.57 o 
   6   2  11      542.71      493.03     27.27 o 
   7   2  11       71.07       72.90      4.31 o 
  -7   3  11     1443.70     1445.10     16.58 o 
  -6   3  11      130.88      129.80      4.64 o 
  -5   3  11     5537.24     5360.80     76.89 o 
  -4   3  11      146.25      153.31      5.50 o 
  -3   3  11     2096.15     2041.86     17.14 o 
  -2   3  11      307.22      331.27      9.31 o 
  -1   3  11      662.55      651.24      7.72 o 
   0   3  11      390.53      346.76      8.04 o 
   1   3  11     1354.59     1356.92     13.27 o 
   2   3  11        4.48        5.58      4.64 o 
   3   3  11     1240.08     1122.76     22.25 o 
   4   3  11       82.03       90.70      7.93 o 
   5   3  11     2054.30     2136.87     61.19 o 
   6   3  11      366.12      344.40     11.99 o 
   7   3  11      187.60      189.70      6.09 o 
  -7   4  11      629.87      630.20     10.74 o 
  -6   4  11        7.35        9.19      3.81 o 
  -5   4  11      206.06      227.76     10.13 o 
  -4   4  11      690.98      679.87     10.11 o 
  -3   4  11     3326.85     3373.07     97.43 o 
  -2   4  11      929.31      987.46      9.76 o 
  -1   4  11        7.65        8.74      4.24 o 
   0   4  11     1369.40     1507.86     16.26 o 
   1   4  11      238.68      255.24      5.83 o 
   2   4  11     2085.21     2016.24     39.82 o 
   3   4  11     1717.33     1819.31     71.03 o 
   4   4  11      277.32      267.24     10.18 o 
   5   4  11      304.12      326.43     25.98 o 
   6   4  11      149.31      153.07      7.72 o 
   7   4  11      138.14      140.09      5.09 o 
  -7   5  11        5.25        8.05      2.82 o 
  -6   5  11       42.95       49.52      4.72 o 
  -5   5  11       76.19       84.40      6.47 o 
  -4   5  11      664.79      636.03     14.46 o 
  -3   5  11     2156.73     2200.15     78.90 o 
  -2   5  11      404.54      405.20      5.46 o 
  -1   5  11     5371.67     5460.60     57.24 o 
   0   5  11      113.70      124.04      3.22 o 
   1   5  11     7501.39     7937.55     41.19 o 
   2   5  11       10.75        4.65      3.75 o 
   3   5  11     4925.98     5070.21    122.00 o 
   4   5  11      329.18      321.07     19.49 o 
   5   5  11      765.24      790.50     54.66 o 
   6   5  11       40.75       37.69      4.91 o 
   7   5  11      447.80      487.69      8.13 o 
  -7   6  11       97.85       98.57      2.82 o 
  -6   6  11      178.67      180.16      7.07 o 
  -5   6  11      120.47      118.01      6.75 o 
  -4   6  11      128.09      128.73      6.89 o 
  -3   6  11     1307.78     1241.94     18.65 o 
  -2   6  11      509.47      491.10     10.60 o 
  -1   6  11     2008.36     2090.84     26.55 o 
   0   6  11     4612.05     4930.92     46.98 o 
   1   6  11     7215.55     7494.71     34.07 o 
   2   6  11     2336.12     2480.26     20.07 o 
   3   6  11      444.64      466.98      9.15 o 
   4   6  11     1137.40     1114.25     37.57 o 
   5   6  11      139.03      146.97      5.54 o 
   6   6  11      260.75      287.75     13.67 o 
  -6   7  11       45.84       46.29      3.95 o 
  -5   7  11       71.18       64.84      4.90 o 
  -4   7  11       74.93       82.04      5.63 o 
  -3   7  11     1158.66     1138.33     16.97 o 
  -2   7  11     9431.87     9003.81    248.78 o 
  -1   7  11     6702.49     6459.90     31.82 o 
   0   7  11     5405.87     5339.79    107.48 o 
   1   7  11     1176.18     1199.98     11.48 o 
   2   7  11       67.20       65.77      5.75 o 
   3   7  11       11.21       16.77      3.11 o 
   4   7  11      326.05      345.27      8.67 o 
   5   7  11      108.18      111.75      4.84 o 
   6   7  11      125.48      112.29      5.43 o 
  -6   8  11      567.76      572.72      6.94 o 
  -5   8  11      498.26      500.53     10.45 o 
  -4   8  11     2701.60     2669.10     24.93 o 
  -3   8  11     2355.64     2309.15     90.96 o 
  -2   8  11     1790.16     1681.39     21.92 o 
  -1   8  11      788.62      740.66     14.80 o 
   0   8  11     3943.06     3931.75     25.18 o 
   1   8  11      268.66      284.10      8.24 o 
   2   8  11      246.65      264.95      7.49 o 
   3   8  11       58.91       62.36      3.39 o 
   4   8  11      210.70      218.64      6.85 o 
   5   8  11      311.67      323.73      8.54 o 
   6   8  11      356.62      368.12      7.43 o 
  -6   9  11      531.21      501.90     10.72 o 
  -5   9  11       58.70       63.22      3.11 o 
  -4   9  11      179.22      186.27      9.36 o 
  -3   9  11      182.23      175.88      7.80 o 
  -2   9  11     1396.41     1269.96     18.94 o 
  -1   9  11       54.74       46.99      5.03 o 
   0   9  11        2.58        6.78      7.85 o 
   1   9  11       17.71       25.58      2.70 o 
   2   9  11     2357.37     2384.81     20.86 o 
   3   9  11      494.31      513.86     18.90 o 
   4   9  11        9.17       12.36      3.20 o 
   5   9  11       59.21       60.87      3.48 o 
  -6  10  11      796.09      799.65      9.82 o 
  -5  10  11      747.63      709.07     12.07 o 
  -4  10  11       52.20       56.35      4.64 o 
  -3  10  11      173.35      165.57      7.44 o 
  -2  10  11      223.62      204.97      7.99 o 
  -1  10  11      318.78      292.26      9.59 o 
   0  10  11     2081.91     1947.59     69.14 o 
   1  10  11       98.93       94.51      4.60 o 
   2  10  11        5.53        7.58      2.89 o 
   3  10  11       40.98       39.46      5.20 o 
   4  10  11      145.30      146.48      5.16 o 
   5  10  11       91.57       87.01      3.27 o 
  -5  11  11      163.21      164.05      5.68 o 
  -4  11  11      546.78      474.22     10.63 o 
  -3  11  11        7.17       10.13      3.40 o 
  -2  11  11       20.80       19.50      3.90 o 
  -1  11  11       29.79       28.08      4.48 o 
   0  11  11       10.01       10.59      2.71 o 
   1  11  11      132.44      137.43      6.64 o 
   2  11  11      102.24      102.04      4.66 o 
   3  11  11      268.81      268.97     14.41 o 
   4  11  11      666.12      710.54     26.85 o 
   5  11  11       31.34       29.69      3.41 o 
  -5  12  11       87.07       80.13      3.77 o 
  -4  12  11      843.17      788.57     12.41 o 
  -3  12  11      133.80      116.03      5.83 o 
  -2  12  11     2380.58     2050.74     22.56 o 
  -1  12  11       15.20       15.82      3.97 o 
   0  12  11     1575.79     1538.58    120.22 o 
   1  12  11       43.53       41.64      3.74 o 
   2  12  11     1143.12     1085.18     18.36 o 
   3  12  11      203.94      203.19      8.18 o 
   4  12  11      368.59      366.72      9.14 o 
  -4  13  11      199.82      204.45      5.89 o 
  -3  13  11       88.01       87.21      4.88 o 
  -2  13  11       62.90       58.42      4.51 o 
  -1  13  11       68.82       61.67      5.03 o 
   0  13  11       67.06       63.37      7.84 o 
   1  13  11       30.50       33.66      4.30 o 
   2  13  11      151.65      128.99      6.72 o 
   3  13  11      151.41      142.44      6.30 o 
   4  13  11       39.20       45.01      3.45 o 
  -3  14  11      328.52      306.61      7.11 o 
  -2  14  11      886.93      792.58     12.32 o 
  -1  14  11        5.90        6.10      3.26 o 
   0  14  11     1211.42     1186.57     63.66 o 
   1  14  11        0.40        0.59      3.07 o 
   2  14  11      454.97      429.36      9.54 o 
   3  14  11       20.31       19.90      2.83 o 
  -2  15  11      189.42      174.52      5.25 o 
  -1  15  11      584.06      570.53      9.96 o 
   0  15  11       75.18       81.49      4.52 o 
   1  15  11      338.89      346.49      8.03 o 
   2  15  11       93.46       95.50      4.22 o 
   0  16  11      286.30      276.77      5.79 o 
  -7   0  12      201.05      189.48      5.51 o 
  -6   0  12      346.10      320.18      9.16 o 
  -5   0  12       85.38       84.67      6.07 o 
  -4   0  12      190.57      194.89      8.91 o 
  -3   0  12      864.52      876.55     16.87 o 
  -2   0  12      753.62      809.08     15.42 o 
  -1   0  12     1053.09     1029.90     46.72 o 
   0   0  12      411.93      503.98     12.01 o 
   1   0  12      485.38      441.53     23.65 o 
   2   0  12       21.32       10.39      3.95 o 
   3   0  12      230.43      220.98      9.61 o 
   4   0  12      915.13      909.67     18.53 o 
   5   0  12      792.55      742.65     15.80 o 
   6   0  12      671.97      649.91     12.00 o 
  -7   1  12       54.27       53.45      2.44 o 
  -6   1  12       90.05       84.15      3.83 o 
  -5   1  12        3.25        2.69      2.81 o 
  -4   1  12       22.25       24.26      3.21 o 
  -3   1  12       22.12       25.93      7.05 o 
  -2   1  12      463.15      458.81      8.32 o 
  -1   1  12        6.81       16.15      2.45 o 
   0   1  12        0.87        1.94      3.35 o 
   1   1  12      160.32      153.66      3.57 o 
   2   1  12      132.05      149.16      3.80 o 
   3   1  12        5.52        4.29      3.84 o 
   4   1  12       17.23       23.69      3.71 o 
   5   1  12      241.86      222.66     10.90 o 
   6   1  12       48.60       44.56      3.94 o 
  -7   2  12       85.18       77.46      4.32 o 
  -6   2  12       66.09       66.04      3.51 o 
  -5   2  12     1612.07     1532.52     14.95 o 
  -4   2  12      534.90      505.92     12.02 o 
  -3   2  12     1862.24     1722.60     22.67 o 
  -2   2  12       65.61       77.51      3.44 o 
  -1   2  12     1640.01     1667.58     18.30 o 
   0   2  12       34.28       39.38      3.72 o 
   1   2  12      927.95      880.62     11.49 o 
   2   2  12      112.04      112.83      4.86 o 
   3   2  12      448.51      450.14     24.50 o 
   4   2  12      209.30      219.93     13.93 o 
   5   2  12       82.80       85.36      5.46 o 
   6   2  12        2.14        2.76      2.39 o 
   7   2  12      323.31      352.34      6.42 o 
  -7   3  12      368.35      373.12      7.64 o 
  -6   3  12       63.28       56.19      3.15 o 
  -5   3  12        1.55        1.08      3.70 o 
  -4   3  12      269.89      230.00     10.72 o 
  -3   3  12      187.07      185.70      5.67 o 
  -2   3  12        2.01        1.89      2.72 o 
  -1   3  12      245.87      238.51      5.18 o 
   0   3  12      169.43      151.06     11.52 o 
   1   3  12      136.78      136.72      4.08 o 
   2   3  12        2.41        3.70      3.61 o 
   3   3  12     1743.24     1717.43     27.39 o 
   4   3  12      167.71      170.66      9.62 o 
   5   3  12      118.49      109.48      7.52 o 
   6   3  12      235.24      240.03      8.33 o 
  -7   4  12      171.82      176.75      5.28 o 
  -6   4  12        6.21       10.30      3.50 o 
  -5   4  12      107.60       94.48      6.72 o 
  -4   4  12       23.15       31.14      3.25 o 
  -3   4  12     3572.51     3380.50    108.92 o 
  -2   4  12        1.17        3.26      2.95 o 
  -1   4  12     5020.92     4996.65     28.30 o 
   0   4  12      125.82      141.82      4.19 o 
   1   4  12      231.50      232.78      4.49 o 
   2   4  12      224.54      236.31     10.07 o 
   3   4  12      109.77      118.47      8.54 o 
   4   4  12       46.41       50.20      4.16 o 
   5   4  12     2746.31     2736.34     32.45 o 
   6   4  12        0.16        0.79      3.29 o 
  -7   5  12       23.88       21.65      2.57 o 
  -6   5  12       93.81       88.26      5.07 o 
  -5   5  12     1002.46      949.83     16.18 o 
  -4   5  12      294.63      280.15      9.75 o 
  -3   5  12     1014.76     1071.09     23.34 o 
  -2   5  12      890.15      884.18     10.70 o 
  -1   5  12     1856.46     1915.85     15.57 o 
   0   5  12        4.70        6.00      2.44 o 
   1   5  12     2645.59     2871.85     25.31 o 
   2   5  12      457.23      485.98      8.66 o 
   3   5  12     1410.53     1522.69     58.05 o 
   4   5  12     1318.68     1399.21     64.41 o 
   5   5  12      965.05     1073.84     20.65 o 
   6   5  12      960.15      998.49     15.07 o 
  -6   6  12      192.47      191.25      6.06 o 
  -5   6  12      591.80      553.81     11.82 o 
  -4   6  12        8.69        4.92      3.77 o 
  -3   6  12      346.06      357.26     10.68 o 
  -2   6  12       87.93       94.42      4.10 o 
  -1   6  12      694.80      737.58      9.60 o 
   0   6  12      105.79      125.25      5.12 o 
   1   6  12     4492.90     4578.30     25.54 o 
   2   6  12     1907.87     2030.81     26.90 o 
   3   6  12     4324.89     4616.52     27.31 o 
   4   6  12      348.41      377.27      6.67 o 
   5   6  12      474.40      508.32      8.56 o 
   6   6  12        4.26        4.12      2.82 o 
  -6   7  12        9.93       13.38      1.99 o 
  -5   7  12        3.20        9.90      4.47 o 
  -4   7  12       52.52       48.23      4.74 o 
  -3   7  12      236.95      228.71      5.79 o 
  -2   7  12      718.97      721.50     52.59 o 
  -1   7  12     1481.31     1449.62     31.19 o 
   0   7  12      804.23      794.44     24.32 o 
   1   7  12     1853.38     1873.00     18.07 o 
   2   7  12      523.84      538.49      8.18 o 
   3   7  12       71.80       63.24      3.51 o 
   4   7  12       96.65      116.92      7.08 o 
   5   7  12        0.63        1.35      4.51 o 
   6   7  12      214.09      235.86      6.21 o 
  -6   8  12       76.18       71.91      2.46 o 
  -5   8  12        3.55        5.62      2.18 o 
  -4   8  12      665.88      660.92      8.78 o 
  -3   8  12      109.12       98.80      8.17 o 
  -2   8  12      669.46      673.82     13.93 o 
  -1   8  12      153.12      143.27      7.28 o 
   0   8  12      339.14      347.86      8.05 o 
   1   8  12       78.09       82.14      3.77 o 
   2   8  12      776.99      843.60     10.01 o 
   3   8  12      141.96      153.97      4.67 o 
   4   8  12      317.53      335.38      7.63 o 
   5   8  12        0.65        2.08      2.46 o 
  -6   9  12      296.33      296.57      5.74 o 
  -5   9  12      829.09      837.75     23.49 o 
  -4   9  12      900.40      896.55     14.63 o 
  -3   9  12       12.72       11.64      3.69 o 
  -2   9  12      379.21      363.05     10.38 o 
  -1   9  12        0.06        8.22      3.79 o 
   0   9  12     1090.51     1029.30     12.17 o 
   1   9  12      372.23      373.44      7.22 o 
   2   9  12        7.21       10.14      2.82 o 
   3   9  12       12.43       10.74      3.21 o 
   4   9  12      109.29       97.34      4.29 o 
   5   9  12       42.07       44.37      2.67 o 
  -5  10  12        2.48        2.83      2.45 o 
  -4  10  12      140.87      138.03      6.11 o 
  -3  10  12      106.82       95.89      5.76 o 
  -2  10  12       18.77       19.27      3.92 o 
  -1  10  12       69.26       68.97      5.24 o 
   0  10  12      259.84      230.20      6.18 o 
   1  10  12       50.10       46.72      6.94 o 
   2  10  12      682.54      688.60     10.72 o 
   3  10  12      221.02      230.46      6.23 o 
   4  10  12      190.54      209.25      5.24 o 
   5  10  12        0.04        3.98      2.76 o 
  -5  11  12        5.07        2.26      2.21 o 
  -4  11  12      662.60      607.15     10.82 o 
  -3  11  12        0.56        0.89      2.98 o 
  -2  11  12      585.10      541.60     11.89 o 
  -1  11  12        5.21        7.63      3.84 o 
   0  11  12      890.62      871.66     25.49 o 
   1  11  12      112.53      118.74      4.68 o 
   2  11  12     2673.47     2820.24    106.73 o 
   3  11  12       11.68       15.37      3.59 o 
   4  11  12     1344.29     1405.17     29.17 o 
  -4  12  12       20.12       15.71      2.83 o 
  -3  12  12       11.40       10.82      2.96 o 
  -2  12  12        3.16        4.81      2.27 o 
  -1  12  12      131.00      130.08      8.29 o 
   0  12  12       15.13       20.40      2.80 o 
   1  12  12        1.90        5.80      2.74 o 
   2  12  12       28.20       34.48      5.31 o 
   3  12  12        0.52        1.81      3.27 o 
   4  12  12      357.54      380.74      7.80 o 
  -4  13  12      617.64      654.90      8.66 o 
  -3  13  12        4.17        8.83      2.62 o 
  -2  13  12     1105.65     1102.12     14.69 o 
  -1  13  12        0.16        4.15      3.14 o 
   0  13  12     1503.82     1404.69     18.11 o 
   1  13  12        3.44        2.24      3.21 o 
   2  13  12     1037.54     1026.04     14.90 o 
   3  13  12       44.18       48.06      3.61 o 
  -3  14  12      259.64      271.40      5.87 o 
  -2  14  12       44.86       45.25      3.40 o 
  -1  14  12       51.62       51.89      3.79 o 
   0  14  12       66.64       56.50      4.24 o 
   1  14  12      189.60      199.47      6.50 o 
   2  14  12        8.89        9.31      2.66 o 
  -1  15  12       42.15       39.39      2.91 o 
   0  15  12      130.19      125.01      4.53 o 
   1  15  12       23.38       23.84      2.54 o 
  -7   1  13       20.85       19.54      2.43 o 
  -6   1  13       51.59       56.67      3.12 o 
  -5   1  13       17.18       18.60      2.79 o 
  -4   1  13      179.61      190.44      8.37 o 
  -3   1  13      116.86      116.00      4.87 o 
  -2   1  13        4.08       15.23      3.58 o 
  -1   1  13      493.08      487.04      7.26 o 
   0   1  13       26.27       37.87      3.71 o 
   1   1  13      474.78      459.18      7.13 o 
   2   1  13       84.92       95.97      4.50 o 
   3   1  13      198.45      206.24      7.10 o 
   4   1  13       56.33       57.47      3.95 o 
   5   1  13      257.04      277.01      6.62 o 
   6   1  13      139.45      136.25      3.43 o 
  -7   2  13        3.78        7.73      2.23 o 
  -6   2  13       41.45       35.06      2.56 o 
  -5   2  13       13.90       16.03      3.25 o 
  -4   2  13      219.12      189.77      5.80 o 
  -3   2  13       79.79       74.55      6.00 o 
  -2   2  13        1.36       -0.29      2.90 o 
  -1   2  13        3.90        7.89      2.56 o 
   0   2  13      497.50      469.38      7.66 o 
   1   2  13      227.42      234.37      7.14 o 
   2   2  13      159.55      164.13      8.40 o 
   3   2  13        1.75        2.74      5.02 o 
   4   2  13        1.98        5.33      4.86 o 
   5   2  13      276.91      295.48      6.19 o 
   6   2  13       85.62       93.19      4.64 o 
  -6   3  13      582.71      595.31     19.65 o 
  -5   3  13      553.12      516.25     28.34 o 
  -4   3  13      214.70      201.93      5.76 o 
  -3   3  13      625.81      603.61      9.53 o 
  -2   3  13       39.38       39.12      3.01 o 
  -1   3  13      438.08      445.98      6.95 o 
   0   3  13      109.68      113.34      3.94 o 
   1   3  13     1686.83     1663.75     16.43 o 
   2   3  13       64.77       70.80      6.23 o 
   3   3  13      647.03      683.35     17.10 o 
   4   3  13      140.30      136.76      8.57 o 
   5   3  13       35.09       36.95      5.10 o 
   6   3  13       24.54       26.04      2.44 o 
  -6   4  13      440.08      393.16      8.78 o 
  -5   4  13      348.88      350.99      9.27 o 
  -4   4  13       33.01       33.00      2.52 o 
  -3   4  13      307.87      294.50     15.40 o 
  -2   4  13      526.94      521.52     10.34 o 
  -1   4  13      116.14      113.26      4.18 o 
   0   4  13      672.20      654.49     12.15 o 
   1   4  13       14.48       17.46      2.41 o 
   2   4  13       13.97       13.99      3.35 o 
   3   4  13     1184.42     1251.91     23.40 o 
   4   4  13       14.87       21.34      5.37 o 
   5   4  13       38.06       38.51      3.03 o 
   6   4  13      124.29      133.95      5.31 o 
  -6   5  13        6.30        8.15      2.04 o 
  -5   5  13      471.13      459.51     30.50 o 
  -4   5  13        7.56        7.19      2.25 o 
  -3   5  13      224.07      218.54      6.97 o 
  -2   5  13      193.23      179.72      6.28 o 
  -1   5  13     2297.45     2333.18     21.70 o 
   0   5  13      557.23      559.74      7.73 o 
   1   5  13      951.03      938.91     13.15 o 
   2   5  13       49.17       55.21      4.44 o 
   3   5  13     1200.35     1238.66     15.18 o 
   4   5  13      259.18      311.10      9.36 o 
   5   5  13      631.14      753.27     37.36 o 
   6   5  13      428.72      443.07      8.51 o 
  -6   6  13        6.19        4.57      3.35 o 
  -5   6  13      398.88      392.85     18.35 o 
  -4   6  13       78.13       88.27      4.42 o 
  -3   6  13        4.43       13.95      8.87 o 
  -2   6  13        2.93        4.54      2.47 o 
  -1   6  13      582.06      584.55      9.05 o 
   0   6  13      200.45      197.89      4.51 o 
   1   6  13       28.49       36.43      3.40 o 
   2   6  13     3287.77     3359.15     24.74 o 
   3   6  13      237.83      257.70      5.75 o 
   4   6  13     1007.55     1144.78     11.36 o 
   5   6  13      313.47      338.11     10.08 o 
   6   6  13      157.87      166.71      4.95 o 
  -6   7  13        2.11        6.19      2.46 o 
  -5   7  13       53.18       53.05      2.70 o 
  -4   7  13      267.68      256.81      5.59 o 
  -3   7  13     1900.59     1854.47     14.70 o 
  -2   7  13        9.33        6.39      2.86 o 
  -1   7  13        1.42        2.33      3.70 o 
   0   7  13     2085.30     2008.06     18.75 o 
   1   7  13      690.43      713.51     11.49 o 
   2   7  13       92.96      110.17      4.67 o 
   3   7  13      401.32      420.76      7.05 o 
   4   7  13      111.60      122.50      3.81 o 
   5   7  13      275.57      281.27      8.34 o 
  -5   8  13        1.76        5.31      2.02 o 
  -4   8  13        6.77        5.79      2.29 o 
  -3   8  13      268.09      275.02      7.55 o 
  -2   8  13       44.14       50.89      4.77 o 
  -1   8  13     1723.36     1621.23     20.86 o 
   0   8  13      363.52      364.67      6.56 o 
   1   8  13      459.11      441.83      9.59 o 
   2   8  13      361.69      363.99     10.73 o 
   3   8  13      175.89      174.95      5.85 o 
   4   8  13       24.27       29.49      2.96 o 
   5   8  13      177.63      176.82      5.94 o 
  -5   9  13      424.31      432.21      7.89 o 
  -4   9  13      248.15      227.14      7.10 o 
  -3   9  13        3.67        4.99      3.23 o 
  -2   9  13      290.76      287.54      8.82 o 
  -1   9  13       33.21       32.28      3.97 o 
   0   9  13       31.32       32.28      3.02 o 
   1   9  13       81.92       82.77      3.62 o 
   2   9  13       88.40      102.91      4.45 o 
   3   9  13       31.34       32.69      2.77 o 
   4   9  13      219.40      236.48      5.44 o 
   5   9  13       14.21       11.64      2.60 o 
  -5  10  13      423.92      404.57      6.79 o 
  -4  10  13      852.71      854.28     12.16 o 
  -3  10  13      475.60      473.17     10.18 o 
  -2  10  13     1058.35     1044.87     15.78 o 
  -1  10  13      600.93      568.61      8.76 o 
   0  10  13       58.36       58.02      4.53 o 
   1  10  13      199.58      205.45      5.84 o 
   2  10  13     1134.71     1187.46     12.93 o 
   3  10  13      401.29      438.63     16.45 o 
   4  10  13      686.59      795.46     30.26 o 
  -4  11  13       74.92       88.79      4.26 o 
  -3  11  13        1.08       -0.37      2.69 o 
  -2  11  13      151.09      148.79      4.35 o 
  -1  11  13        3.46        2.11      2.33 o 
   0  11  13       39.54       45.28      5.04 o 
   1  11  13       97.20       93.53      4.08 o 
   2  11  13       46.29       57.48      3.22 o 
   3  11  13        7.15       11.22      2.74 o 
   4  11  13      258.04      270.00      6.27 o 
  -4  12  13      246.20      217.72      5.19 o 
  -3  12  13      438.21      421.70     10.74 o 
  -2  12  13      824.85      784.41     38.09 o 
  -1  12  13      743.08      759.22     45.87 o 
   0  12  13     2195.93     2289.86    109.39 o 
   1  12  13      424.26      479.41     21.09 o 
   2  12  13     1002.05     1143.02     41.22 o 
   3  12  13      120.16      132.27      5.13 o 
  -3  13  13      231.94      220.55      5.40 o 
  -2  13  13      109.53      125.68      4.92 o 
  -1  13  13       90.02       86.01      4.55 o 
   0  13  13        1.39        5.82      2.85 o 
   1  13  13       27.19       28.14      3.52 o 
   2  13  13       27.64       32.56      3.31 o 
  -2  14  13      700.15      738.92      9.25 o 
  -1  14  13      285.12      313.87      6.82 o 
   0  14  13      181.73      171.94      5.39 o 
   1  14  13      259.47      281.49      6.43 o 
  -6   0  14        1.94        6.83      2.69 o 
  -5   0  14       15.80       21.59      4.08 o 
  -4   0  14      235.03      234.77      8.94 o 
  -3   0  14      281.92      201.64      8.37 o 
  -2   0  14       81.32       51.82      5.00 o 
  -1   0  14      135.41      102.14      4.84 o 
   0   0  14      550.16      525.63      8.40 o 
   1   0  14      668.99      629.34     42.25 o 
   2   0  14       12.83       18.12      5.27 o 
   3   0  14      675.90      737.29     15.98 o 
   4   0  14       16.87       12.85      4.63 o 
   5   0  14       70.16       76.41      4.71 o 
  -6   1  14       30.86       23.65      2.12 o 
  -5   1  14      156.18      150.70      5.20 o 
  -4   1  14      184.48      179.00      5.61 o 
  -3   1  14        6.86        5.78      2.80 o 
  -2   1  14      137.18      111.73      4.73 o 
  -1   1  14      622.49      497.27      9.06 o 
   0   1  14      258.16      218.71      4.03 o 
   1   1  14      352.59      313.54      6.48 o 
   2   1  14       25.86       23.46      3.82 o 
   3   1  14      457.16      469.51      8.92 o 
   4   1  14       10.09        9.19      3.19 o 
   5   1  14       18.02       20.39      4.67 o 
   6   1  14       75.19       63.19      3.48 o 
  -6   2  14       37.97       37.10      2.20 o 
  -5   2  14      234.69      224.85      5.37 o 
  -4   2  14      121.43      118.00      4.60 o 
  -3   2  14      967.98      902.53     11.63 o 
  -2   2  14     1751.58     1571.02     15.37 o 
  -1   2  14      413.80      430.87      8.93 o 
   0   2  14       13.86       15.58      2.10 o 
   1   2  14       66.06       49.15      3.89 o 
   2   2  14        0.88        4.08      4.60 o 
   3   2  14       53.16       51.07      5.64 o 
   4   2  14      234.47      251.24      9.72 o 
   5   2  14      522.97      574.79     12.07 o 
   6   2  14        7.87        7.87      2.41 o 
  -6   3  14       13.51       12.22      2.97 o 
  -5   3  14       10.72       10.45      3.02 o 
  -4   3  14      578.01      517.23     13.68 o 
  -3   3  14      232.84      204.88      5.79 o 
  -2   3  14      240.39      204.09      5.96 o 
  -1   3  14      452.39      431.67      7.02 o 
   0   3  14      126.50      129.81      3.68 o 
   1   3  14      250.65      266.97      7.14 o 
   2   3  14      597.42      610.11     24.92 o 
   3   3  14       37.83       30.79      5.08 o 
   4   3  14       58.88       66.86      5.79 o 
   5   3  14      619.73      649.60     14.80 o 
   6   3  14       12.17       11.87      2.29 o 
  -6   4  14     1057.79     1015.85     11.81 o 
  -5   4  14      299.15      291.45      5.38 o 
  -4   4  14      484.71      476.56      7.73 o 
  -3   4  14      586.40      534.26     16.07 o 
  -2   4  14        2.56        5.25      2.78 o 
  -1   4  14      555.77      520.75      7.59 o 
   0   4  14      134.01      133.94      4.37 o 
   1   4  14      858.94      869.35     13.30 o 
   2   4  14      208.33      202.74      6.65 o 
   3   4  14      106.34      118.16      5.43 o 
   4   4  14       89.32       94.12      5.47 o 
   5   4  14      203.69      242.81      8.45 o 
  -6   5  14       20.07       20.95      2.58 o 
  -5   5  14      466.78      433.46      9.33 o 
  -4   5  14        7.54        8.26      2.60 o 
  -3   5  14     1008.00     1025.38     49.79 o 
  -2   5  14       33.44       32.02      2.97 o 
  -1   5  14     1484.62     1412.32     18.12 o 
   0   5  14      282.38      279.46      6.50 o 
   1   5  14      609.47      600.00     13.31 o 
   2   5  14        3.51        6.78      3.27 o 
   3   5  14      138.13      150.39      5.91 o 
   4   5  14      513.03      574.61     19.28 o 
   5   5  14       56.40       58.05      2.96 o 
  -5   6  14      141.16      132.45      8.52 o 
  -4   6  14        4.92        6.66      2.36 o 
  -3   6  14       42.82       39.81      2.82 o 
  -2   6  14       18.07       21.73      2.38 o 
  -1   6  14      387.60      385.25      5.81 o 
   0   6  14       95.08      102.73      3.77 o 
   1   6  14      563.82      531.05      9.95 o 
   2   6  14       29.13       38.91      3.06 o 
   3   6  14     1144.26     1211.90     24.23 o 
   4   6  14      335.32      388.72     16.62 o 
   5   6  14       67.46       78.58      4.66 o 
  -5   7  14     1183.74     1179.16     23.16 o 
  -4   7  14       95.37      105.94      3.49 o 
  -3   7  14      684.13      656.65      8.29 o 
  -2   7  14       50.34       52.11      2.92 o 
  -1   7  14      883.67      898.47     26.86 o 
   0   7  14        6.19        7.48      2.45 o 
   1   7  14        2.70        0.99      2.58 o 
   2   7  14       63.29       77.20      3.44 o 
   3   7  14       79.39       98.50      4.36 o 
   4   7  14      262.28      290.59      5.64 o 
   5   7  14      243.12      266.43      6.68 o 
  -5   8  14      180.05      167.79      4.41 o 
  -4   8  14        0.23       -0.90      2.17 o 
  -3   8  14      134.54      139.30      3.86 o 
  -2   8  14       59.44       51.14      4.52 o 
  -1   8  14      387.74      379.18      9.87 o 
   0   8  14        7.78        8.49      2.40 o 
   1   8  14      421.81      407.47      9.38 o 
   2   8  14      376.80      411.42      6.62 o 
   3   8  14      182.98      201.58      7.17 o 
   4   8  14       21.36       21.36      4.06 o 
  -4   9  14       33.63       30.32      2.94 o 
  -3   9  14      965.76      906.45     13.19 o 
  -2   9  14       89.88       85.41      4.88 o 
  -1   9  14       63.97       63.43      3.52 o 
   0   9  14      152.65      157.86      4.95 o 
   1   9  14     1195.77     1203.11     24.38 o 
   2   9  14      255.53      270.02      6.29 o 
   3   9  14      575.20      600.91      8.25 o 
   4   9  14      157.19      160.93      3.64 o 
  -4  10  14        0.11        3.41      2.44 o 
  -3  10  14      710.33      690.96     10.92 o 
  -2  10  14       32.46       32.23      2.48 o 
  -1  10  14      292.81      269.35     11.06 o 
   0  10  14       25.57       23.47      2.75 o 
   1  10  14        0.85        3.14      2.52 o 
   2  10  14      116.45      130.45      4.35 o 
   3  10  14        6.11        5.32      2.27 o 
  -3  11  14      156.41      130.74      5.81 o 
  -2  11  14       85.09       77.72      3.12 o 
  -1  11  14     1299.39     1244.86     27.23 o 
   0  11  14      927.15      943.90     17.58 o 
   1  11  14     1319.14     1422.93     12.23 o 
   2  11  14      603.48      685.02     14.46 o 
   3  11  14      723.64      799.74     27.37 o 
  -3  12  14      272.49      280.97      5.79 o 
  -2  12  14       21.37       30.97      2.12 o 
  -1  12  14        3.14        2.18      2.06 o 
   0  12  14       16.71       22.91      3.19 o 
   1  12  14        1.18        3.25      2.20 o 
   2  12  14       21.51       12.18      2.89 o 
  -2  13  14      642.77      679.14      8.81 o 
  -1  13  14      673.26      755.07     10.21 o 
   0  13  14      514.59      553.82      9.03 o 
   1  13  14     1207.12     1348.12     13.22 o 
  -6   1  15      252.63      255.95      5.51 o 
  -5   1  15      205.98      200.82      4.69 o 
  -4   1  15        3.46        2.51      2.35 o 
  -3   1  15      123.57      120.72      4.69 o 
  -2   1  15       69.34       92.93      4.32 o 
  -1   1  15        0.90        2.31      2.59 o 
   0   1  15      357.78      383.10      7.61 o 
   1   1  15      130.05      107.30      3.09 o 
   2   1  15     1057.25     1040.44     58.85 o 
   3   1  15       31.12       34.56      3.34 o 
   4   1  15      263.45      279.05      8.68 o 
   5   1  15       43.55       42.36      2.50 o 
  -6   2  15       83.64       69.35      3.30 o 
  -5   2  15        1.60        3.38      2.44 o 
  -4   2  15      178.13      163.09      9.45 o 
  -3   2  15      125.11      112.74      4.52 o 
  -2   2  15      395.31      332.18      7.27 o 
  -1   2  15      426.76      344.83      6.43 o 
   0   2  15      705.61      630.21      7.23 o 
   1   2  15       10.55       13.37      2.75 o 
   2   2  15      369.54      330.83      7.91 o 
   3   2  15       50.08       43.42      3.51 o 
   4   2  15        5.99        8.37      2.72 o 
   5   2  15       19.35       20.30      2.27 o 
  -6   3  15      131.88      124.28      3.93 o 
  -5   3  15       10.77        9.72      2.18 o 
  -4   3  15     1675.70     1552.07     29.22 o 
  -3   3  15       35.92       27.85      2.90 o 
  -2   3  15     1061.44      978.32     11.95 o 
  -1   3  15      224.00      219.16      5.46 o 
   0   3  15     1102.90     1060.10     11.26 o 
   1   3  15      489.39      458.90      6.16 o 
   2   3  15      198.75      206.42     10.68 o 
   3   3  15       30.39       32.12      3.50 o 
   4   3  15      157.18      173.92      5.31 o 
   5   3  15      153.30      162.69      5.59 o 
  -5   4  15     1181.40     1094.98     13.52 o 
  -4   4  15        9.99        8.90      2.31 o 
  -3   4  15      549.69      504.89      8.08 o 
  -2   4  15       20.18       16.71      3.48 o 
  -1   4  15      319.74      310.71      5.97 o 
   0   4  15      124.21      121.00      3.56 o 
   1   4  15     1004.77      948.92     12.91 o 
   2   4  15        2.02        5.40      5.50 o 
   3   4  15      694.86      720.20     14.93 o 
   4   4  15       21.06       21.28      2.70 o 
   5   4  15       35.84       52.36      2.42 o 
  -5   5  15       24.96       26.19      3.06 o 
  -4   5  15      627.26      600.51     11.02 o 
  -3   5  15      567.38      554.15     15.10 o 
  -2   5  15      680.22      679.52     24.17 o 
  -1   5  15      137.30      124.01      4.64 o 
   0   5  15      599.05      594.76     10.08 o 
   1   5  15      593.69      564.80     10.11 o 
   2   5  15      122.41      128.01      6.43 o 
   3   5  15      427.71      458.22      8.60 o 
   4   5  15      392.09      454.93     12.65 o 
   5   5  15      650.49      709.25     10.11 o 
  -5   6  15      574.45      545.06      8.03 o 
  -4   6  15        6.95       -0.38      2.90 o 
  -3   6  15     1405.83     1428.95     16.76 o 
  -2   6  15       61.04       60.85      3.95 o 
  -1   6  15     1185.40     1233.05     12.05 o 
   0   6  15       26.32       23.52      2.71 o 
   1   6  15     1256.00     1202.87     14.19 o 
   2   6  15        9.94       13.23      3.06 o 
   3   6  15      622.64      675.36      9.88 o 
   4   6  15       25.93       27.74      2.76 o 
   5   6  15      382.99      398.59      6.86 o 
  -4   7  15       53.18       55.34      3.35 o 
  -3   7  15       35.70       38.07      4.69 o 
  -2   7  15      211.81      225.04      4.76 o 
  -1   7  15      155.56      161.20      7.89 o 
   0   7  15       10.17        8.58      2.38 o 
   1   7  15        7.34        5.98      2.50 o 
   2   7  15      180.56      206.50      6.01 o 
   3   7  15      249.72      262.62      6.09 o 
   4   7  15        0.36        5.42      2.45 o 
  -4   8  15       27.72       26.96      3.12 o 
  -3   8  15      476.67      474.91      8.73 o 
  -2   8  15       85.49       89.64      4.73 o 
  -1   8  15     1048.67     1047.23     56.21 o 
   0   8  15        2.74        5.72      2.99 o 
   1   8  15      319.80      305.72      7.02 o 
   2   8  15        4.31        4.36      2.18 o 
   3   8  15       55.49       59.24      3.26 o 
   4   8  15       94.70      103.92      4.42 o 
  -3   9  15      213.94      211.34      5.68 o 
  -2   9  15       76.97       76.69      3.10 o 
  -1   9  15      329.76      305.96      7.96 o 
   0   9  15      120.79      121.16      7.11 o 
   1   9  15      262.32      268.16      5.75 o 
   2   9  15       52.88       53.39      3.25 o 
   3   9  15      497.16      510.11     12.52 o 
  -3  10  15      266.23      243.79      4.10 o 
  -2  10  15      112.21      100.67      3.22 o 
  -1  10  15      486.00      476.54     11.48 o 
   0  10  15        7.73        8.06      2.93 o 
   1  10  15      439.86      438.42      6.68 o 
   2  10  15        2.72        4.46      2.26 o 
   3  10  15      395.06      409.96      7.23 o 
  -2  11  15       46.23       48.06      2.22 o 
  -1  11  15        6.22        6.32      2.02 o 
   0  11  15      141.96      147.79      3.82 o 
   1  11  15      330.89      358.91      5.33 o 
   2  11  15        4.12        8.08      1.99 o 
  -1  12  15       84.12       73.50      3.29 o 
   0  12  15       58.56       60.27      3.34 o 
  -5   0  16      188.07      173.28      5.43 o 
  -4   0  16      662.03      600.89     11.46 o 
  -3   0  16       25.93       23.40      4.01 o 
  -2   0  16     1152.10     1165.76     18.26 o 
  -1   0  16        9.55        9.64      2.59 o 
   0   0  16       78.92       40.95      2.80 o 
   1   0  16       60.94       48.40      3.64 o 
   2   0  16      234.02      276.93     12.23 o 
   3   0  16        1.60        3.82      2.76 o 
   4   0  16     1274.36     1398.66     49.64 o 
   5   0  16       60.38       67.74      3.58 o 
  -5   1  16        2.23        3.48      1.81 o 
  -4   1  16      152.59      160.12      4.52 o 
  -3   1  16      165.94      142.37      4.77 o 
  -2   1  16      571.53      477.91      8.44 o 
  -1   1  16      112.08      102.41      5.42 o 
   0   1  16       13.98        9.99      2.75 o 
   1   1  16        1.95        4.02      2.65 o 
   2   1  16      763.78      741.08      8.60 o 
   3   1  16       26.06       22.30      2.47 o 
   4   1  16      266.92      270.47      4.41 o 
   5   1  16      132.23      139.09      9.39 o 
  -5   2  16        0.26        2.20      1.83 o 
  -4   2  16      871.91      825.89      9.11 o 
  -3   2  16        0.34       10.12      2.53 o 
  -2   2  16      740.34      649.44      9.59 o 
  -1   2  16       84.06       72.46      2.89 o 
   0   2  16     2774.27     2587.07     20.35 o 
   1   2  16       67.40       73.66      4.82 o 
   2   2  16      729.62      771.79      8.74 o 
   3   2  16      169.72      178.99      5.38 o 
   4   2  16      289.56      330.58      5.90 o 
   5   2  16       62.98       64.05      3.38 o 
  -5   3  16        0.32        1.55      2.35 o 
  -4   3  16       83.92       74.25      3.15 o 
  -3   3  16       65.53       58.21      3.30 o 
  -2   3  16        9.95        8.45      2.54 o 
  -1   3  16      282.50      304.53      6.66 o 
   0   3  16        0.01        1.43      2.02 o 
   1   3  16      347.59      341.59      7.78 o 
   2   3  16       16.83       17.15      2.47 o 
   3   3  16      499.76      509.61     15.40 o 
   4   3  16      221.86      235.87      5.07 o 
  -5   4  16       50.70       49.03      3.02 o 
  -4   4  16      712.21      676.89      7.41 o 
  -3   4  16      336.06      331.26     12.45 o 
  -2   4  16     1495.08     1400.17     13.02 o 
  -1   4  16      155.55      151.77      3.69 o 
   0   4  16      915.26      891.38      8.11 o 
   1   4  16      123.95      121.87      5.18 o 
   2   4  16     1607.22     1714.36     17.47 o 
   3   4  16      190.97      202.35      8.41 o 
   4   4  16      688.26      782.65     11.44 o 
  -4   5  16      268.86      266.63      6.62 o 
  -3   5  16     1202.51     1216.24     37.02 o 
  -2   5  16       72.37       62.58      3.37 o 
  -1   5  16     1078.89     1084.81      9.47 o 
   0   5  16      261.77      251.06      5.13 o 
   1   5  16      375.51      406.27      8.22 o 
   2   5  16        8.12        9.68      2.84 o 
   3   5  16      405.99      452.76     12.81 o 
   4   5  16      135.43      157.38      3.91 o 
  -4   6  16      173.92      166.45      4.87 o 
  -3   6  16       17.93       21.63      3.04 o 
  -2   6  16      379.39      380.63      8.93 o 
  -1   6  16        3.01        4.00      2.61 o 
   0   6  16      797.76      774.91     10.92 o 
   1   6  16       35.99       32.75      3.47 o 
   2   6  16      709.15      749.70     10.16 o 
   3   6  16       10.69       12.08      2.39 o 
   4   6  16      276.55      303.87      6.93 o 
  -3   7  16     1221.37     1248.03     12.11 o 
  -2   7  16        7.59        6.62      2.37 o 
  -1   7  16      609.73      566.13     11.87 o 
   0   7  16        6.14        5.30      3.22 o 
   1   7  16      995.40      979.15     14.37 o 
   2   7  16      149.68      158.87      6.86 o 
   3   7  16      130.71      141.58      5.53 o 
  -4   8  16       61.79       52.35      2.88 o 
  -3   8  16      101.01      103.86      4.54 o 
  -2   8  16        9.17        8.73      2.86 o 
  -1   8  16       22.86       20.57      3.29 o 
   0   8  16      169.08      154.11      6.60 o 
   1   8  16       92.26      105.11      5.74 o 
   2   8  16       67.35       68.41      4.67 o 
   3   8  16       26.91       24.69      3.02 o 
  -3   9  16      263.40      248.64      5.87 o 
  -2   9  16        3.36        2.07      2.64 o 
  -1   9  16      421.06      411.24     14.17 o 
   0   9  16       46.73       44.13      2.79 o 
   1   9  16       90.43       86.86      4.78 o 
   2   9  16       19.14       14.34      2.85 o 
  -2  10  16       72.51       71.44      3.50 o 
  -1  10  16      270.30      244.27     11.70 o 
   0  10  16       68.56       59.47      4.84 o 
   1  10  16       15.54       13.55      2.77 o 
  -4   1  17      544.21      525.08      6.57 o 
  -3   1  17      554.77      546.47      7.72 o 
  -2   1  17      354.38      323.50      8.37 o 
  -1   1  17      561.20      538.16     15.46 o 
   0   1  17     1584.94     1587.93     41.68 o 
   1   1  17      443.48      459.55      6.40 o 
   2   1  17      804.44      850.78     10.95 o 
   3   1  17      194.06      216.32      4.03 o 
   4   1  17      524.24      607.35      6.79 o 
  -4   2  17       88.56       88.46      2.23 o 
  -3   2  17       96.85      107.02      2.95 o 
  -2   2  17       24.11       21.32      2.10 o 
  -1   2  17        1.31        2.24      2.06 o 
   0   2  17       58.03       67.34      3.50 o 
   1   2  17        0.32        0.20      2.44 o 
   2   2  17        0.07        0.12      2.65 o 
   3   2  17       30.08       25.06      2.63 o 
   4   2  17       65.97       77.54      2.78 o 
  -4   3  17      278.10      237.76      4.10 o 
  -3   3  17      634.74      578.74      7.45 o 
  -2   3  17     1825.46     1673.34     13.56 o 
  -1   3  17      435.72      417.18      5.94 o 
   0   3  17      597.44      563.40     11.00 o 
   1   3  17      306.45      315.01      6.84 o 
   2   3  17     1376.43     1439.14     11.79 o 
   3   3  17      314.92      362.84      6.02 o 
   4   3  17      804.60      976.39     11.28 o 
  -4   4  17      344.05      358.51      7.38 o 
  -3   4  17       69.96       66.77      2.37 o 
  -2   4  17       58.89       48.09      2.32 o 
  -1   4  17       89.99       81.53      2.92 o 
   0   4  17      122.51      105.51      3.68 o 
   1   4  17      221.64      252.41      7.32 o 
   2   4  17        1.18        4.38      2.55 o 
   3   4  17      109.02      124.28      5.86 o 
  -4   5  17     1582.13     1564.53     41.73 o 
  -3   5  17      161.22      151.50      3.72 o 
  -2   5  17      918.25      907.71      8.83 o 
  -1   5  17      359.16      391.67      6.42 o 
   0   5  17     1263.34     1211.68     21.00 o 
   1   5  17      347.32      416.44      7.63 o 
   2   5  17      680.92      742.23     17.96 o 
   3   5  17       82.90       88.94      4.45 o 
  -3   6  17      826.96      849.07      7.77 o 
  -2   6  17      337.95      333.19      7.48 o 
  -1   6  17     1668.98     1803.32     76.72 o 
   0   6  17      108.91       93.63      5.50 o 
   1   6  17      534.56      554.22     10.19 o 
   2   6  17      780.77      821.72      9.33 o 
   3   6  17      533.33      592.81     16.91 o 
  -3   7  17      298.34      336.05      6.84 o 
  -2   7  17      131.13      127.57      5.06 o 
  -1   7  17        2.15        1.44      2.64 o 
   0   7  17       63.75       61.51      4.38 o 
   1   7  17       19.25       23.51      3.50 o 
   2   7  17       36.08       37.37      3.66 o 
  -2   8  17       66.88       58.88      3.60 o 
  -1   8  17       36.08       31.06      3.23 o 
   0   8  17      167.89      164.04      5.85 o 
   1   8  17      304.61      319.86      7.55 o 
   2   8  17        1.64        1.38      2.65 o 
  -2   9  17      196.73      185.64      4.75 o 
  -1   9  17       39.22       41.35      3.03 o 
   0   9  17      159.14      162.43      5.22 o 
   1   9  17        9.99       11.05      2.44 o 
  -3   0  18      484.39      421.51      8.40 o 
  -2   0  18      750.80      798.16     12.71 o 
  -1   0  18      170.82      154.20      6.56 o 
   0   0  18      253.16      266.07      7.70 o 
   1   0  18      339.48      383.64      9.19 o 
   2   0  18       96.60      105.62      5.27 o 
   3   0  18      264.98      310.49      6.94 o 
  -3   1  18        0.37        1.44      1.90 o 
  -2   1  18       54.84       55.85      2.96 o 
  -1   1  18        0.18        2.17      3.89 o 
   0   1  18      138.50      152.60      6.44 o 
   1   1  18       23.58       27.63      2.85 o 
   2   1  18      137.56      132.73      3.91 o 
   3   1  18       22.51       25.57      2.21 o 
  -3   2  18      565.11      511.66      6.20 o 
  -2   2  18      502.29      464.29      5.23 o 
  -1   2  18     1188.22     1162.56     14.22 o 
   0   2  18      283.83      280.82     16.25 o 
   1   2  18      821.20      838.98     12.76 o 
   2   2  18      563.82      552.40      8.09 o 
   3   2  18      474.40      556.86      9.10 o 
  -3   3  18      203.58      214.93      3.91 o 
  -2   3  18      655.55      628.25      5.90 o 
  -1   3  18      104.56      116.07      3.71 o 
   0   3  18      209.55      237.64      7.06 o 
   1   3  18       17.03       20.19      2.60 o 
   2   3  18       52.69       56.19      2.71 o 
   3   3  18      113.18      152.01      5.04 o 
  -3   4  18     1091.15     1144.29     11.17 o 
  -2   4  18      192.61      181.76      3.95 o 
  -1   4  18      941.11      923.24      8.77 o 
   0   4  18      801.92      769.74     12.25 o 
   1   4  18      592.21      654.58      8.12 o 
   2   4  18      425.68      463.89     12.60 o 
  -2   5  18      850.29      976.96      9.50 o 
  -1   5  18      136.29      151.31      5.51 o 
   0   5  18      262.86      278.04      7.43 o 
   1   5  18      435.42      517.75      9.54 o 
   2   5  18      325.91      328.53      5.12 o 
  -2   6  18      364.26      371.65      7.08 o 
  -1   6  18      763.26      889.35     11.70 o 
   0   6  18      511.69      595.73     10.15 o 
   1   6  18      354.63      373.10      7.82 o 
  -1   7  18      281.00      286.12      6.36 o 
   0   7  18      410.97      444.31      8.09 o 
   1   7  18       92.59       90.20      3.91 o 
  -2   1  19      134.11      138.46      4.58 o 
  -2   2  19      147.11      159.37      4.66 o 
                                                 
